# Supplementary material for: ﻿Taxonomic study on the genus Mongoloniscus Verhoeff, 1930 (Isopoda, Agnaridae) from China: morphological and phylogenetic analyses
Source: Zookeys. 2024 May 23;1202:229–53. doi: 10.3897/zookeys.1202.113560 (PMC11140264; doi:10.3897/zookeys.1202.113560)
Supplement: XML Treatment for Mongoloniscus [file zookeys.1202.113560-treatment1.xml]

<!DOCTYPE tp:taxon-treatment
  PUBLIC "-//TaxonX//DTD Taxonomic Treatment Publishing DTD v0 20100105//EN" "tax-treatment-NSO.dtd">
<tp:taxon-treatment xmlns:tp="http://www.plazi.org/taxpub"><tp:treatment-meta><kwd-group><label>Taxon classification</label><kwd>
                <named-content content-type="kingdom">Animalia</named-content>
              </kwd><kwd>
                <named-content content-type="order">Isopoda</named-content>
              </kwd><kwd>
                <named-content content-type="family">Agnaridae</named-content>
              </kwd></kwd-group><mixed-citation publication-type="journal"><person-group><name><surname>Jiang</surname><given-names>Chao</given-names></name><name><surname>Zhong</surname><given-names>Jing</given-names></name><name><surname>Wang</surname><given-names>Zhidong</given-names></name><name><surname>Li</surname><given-names>Weichun</given-names></name><name><surname>Huang</surname><given-names>Luqi</given-names></name></person-group><article-title>﻿Taxonomic study on the genus <italic><tp:taxon-name><tp:taxon-name-part taxon-name-part-type="genus" reg="Mongoloniscus">Mongoloniscus</tp:taxon-name-part></tp:taxon-name></italic> Verhoeff, 1930 (<tp:taxon-name><tp:taxon-name-part taxon-name-part-type="order">Isopoda</tp:taxon-name-part></tp:taxon-name>, <tp:taxon-name><tp:taxon-name-part taxon-name-part-type="family">Agnaridae</tp:taxon-name-part></tp:taxon-name>) from China: morphological and phylogenetic analyses</article-title><source>Zookeys</source><day>23</day><month>05</month><year>2024</year><volume>1202</volume><fpage>229</fpage><lpage>253</lpage><pub-id pub-id-type="doi">10.3897/zookeys.1202.113560</pub-id></mixed-citation></tp:treatment-meta><tp:nomenclature><label>﻿Genus</label><tp:taxon-name>
              <object-id xmlns:xlink="http://www.w3.org/1999/xlink" content-type="arpha" xlink:type="simple">B3A60F3D-7951-584F-A7E5-B564B5DD5B57</object-id>
              <tp:taxon-name-part taxon-name-part-type="genus" reg="Mongoloniscus">Mongoloniscus</tp:taxon-name-part>
            </tp:taxon-name><tp:taxon-authority>Verhoeff, 1930</tp:taxon-authority></tp:nomenclature><tp:treatment-sec sec-type="type species" id="SECID0EN2AE"><title>Type species.</title><p><italic><tp:taxon-name><tp:taxon-name-part taxon-name-part-type="genus" reg="Mongoloniscus">Mongoloniscus</tp:taxon-name-part><tp:taxon-name-part taxon-name-part-type="species" reg="koreanus">koreanus</tp:taxon-name-part></tp:taxon-name></italic> Verhoeff, 1930, by subsequent designation.</p></tp:treatment-sec><tp:treatment-sec sec-type="notes" id="SECID0E52AE"><title>Notes.</title><p>Previous studies have ascribed eighteen species to the genus <italic><tp:taxon-name><tp:taxon-name-part taxon-name-part-type="genus" reg="Mongoloniscus">Mongoloniscus</tp:taxon-name-part></tp:taxon-name></italic>; however, some do not conform to the criteria proposed by <xref ref-type="bibr" rid="B18">Kwon (1993)</xref>. In the present study, we provide the typical habitus of the genus (Fig. <xref ref-type="fig" rid="F3">3</xref>) and adopt a more restrictive interpretation, asserting that a species can be classified as <italic><tp:taxon-name><tp:taxon-name-part taxon-name-part-type="genus" reg="Mongoloniscus">Mongoloniscus</tp:taxon-name-part></tp:taxon-name></italic> if exhibiting all the following characters:</p><fig id="F3" position="float" orientation="portrait"><object-id xmlns:xlink="http://www.w3.org/1999/xlink" content-type="doi" xlink:type="simple">10.3897/zookeys.1202.113560.figure3</object-id><object-id xmlns:xlink="http://www.w3.org/1999/xlink" content-type="arpha" xlink:type="simple">936F3754-BF06-5685-8927-FA493B776ABA</object-id><label>Figure 3.</label><caption><p>Habitus of <italic><tp:taxon-name><tp:taxon-name-part taxon-name-part-type="genus" reg="Mongoloniscus">Mongoloniscus</tp:taxon-name-part><tp:taxon-name-part taxon-name-part-type="species" reg="sinensis">sinensis</tp:taxon-name-part></tp:taxon-name></italic> (Dollfus, 1901), male <bold>A</bold> dorsal view, the blue circles show the noduli laterales arrangement <bold>B</bold> cephalon and pereonites 1 and 2 in dorsal view <bold>C</bold> pleopod 1 exopod <bold>D</bold> pleopod 1 endopod.</p></caption><graphic xmlns:xlink="http://www.w3.org/1999/xlink" xlink:href="zookeys-1202-229_article-113560__-g003.jpg" position="float" orientation="portrait" xlink:type="simple" id="oo_1054576.jpg"><uri content-type="original_file" xlink:type="simple">https://binary.pensoft.net/fig/1054576</uri></graphic></fig><list list-type="order"><list-item><p>Dorsum granulated, with numerous gland pores along the entire margin of the pereonites.
</p></list-item><list-item><p>Noduli laterales more or less at the same distance from lateral margin, with a d/c value less than 0.75.
</p></list-item><list-item><p>Cephalon with well-developed median lobe and lateral lobes, median one convex or arched on anterior margin.
</p></list-item><list-item><p>Pereonite 1 posterior margin straight or rounded.
</p></list-item><list-item><p>Pleopodal exopods 1–5 with monospiracular internal lungs.
</p></list-item><list-item><p>Pleopod 1 exopod with bilobed apex, and posterior tip of endopod bent outwards.
</p></list-item></list></tp:treatment-sec><ref-list><ref id="B18"><mixed-citation xmlns:xlink="http://www.w3.org/1999/xlink" xlink:type="simple"><person-group><name name-style="western"><surname>Kwon</surname><given-names>DH</given-names></name></person-group> (<year>1993</year>) <article-title>Terrestrial <tp:taxon-name><tp:taxon-name-part taxon-name-part-type="order">Isopoda</tp:taxon-name-part></tp:taxon-name> (<tp:taxon-name><tp:taxon-name-part taxon-name-part-type="subphylum">Crustacea</tp:taxon-name-part></tp:taxon-name>) from Korea.</article-title><source>Tongmul Hakhoe Chi</source><volume>36</volume>: <fpage>133</fpage>–<lpage>158</lpage>.</mixed-citation></ref></ref-list></tp:taxon-treatment>
