# Supplementary material for: ﻿Taxonomic study on the genus Mongoloniscus Verhoeff, 1930 (Isopoda, Agnaridae) from China: morphological and phylogenetic analyses
Source: Zookeys. 2024 May 23;1202:229–53. doi: 10.3897/zookeys.1202.113560 (PMC11140264; doi:10.3897/zookeys.1202.113560)
Supplement: XML Treatment for Mongoloniscus crenatus [file zookeys.1202.113560-treatment2.xml]

<!DOCTYPE tp:taxon-treatment
  PUBLIC "-//TaxonX//DTD Taxonomic Treatment Publishing DTD v0 20100105//EN" "tax-treatment-NSO.dtd">
<tp:taxon-treatment xmlns:tp="http://www.plazi.org/taxpub"><tp:treatment-meta><kwd-group><label>Taxon classification</label><kwd>
                <named-content content-type="kingdom">Animalia</named-content>
              </kwd><kwd>
                <named-content content-type="order">Isopoda</named-content>
              </kwd><kwd>
                <named-content content-type="family">Agnaridae</named-content>
              </kwd></kwd-group><mixed-citation publication-type="journal"><person-group><name><surname>Jiang</surname><given-names>Chao</given-names></name><name><surname>Zhong</surname><given-names>Jing</given-names></name><name><surname>Wang</surname><given-names>Zhidong</given-names></name><name><surname>Li</surname><given-names>Weichun</given-names></name><name><surname>Huang</surname><given-names>Luqi</given-names></name></person-group><article-title>﻿Taxonomic study on the genus <italic><tp:taxon-name><tp:taxon-name-part taxon-name-part-type="genus" reg="Mongoloniscus">Mongoloniscus</tp:taxon-name-part></tp:taxon-name></italic> Verhoeff, 1930 (<tp:taxon-name><tp:taxon-name-part taxon-name-part-type="order">Isopoda</tp:taxon-name-part></tp:taxon-name>, <tp:taxon-name><tp:taxon-name-part taxon-name-part-type="family">Agnaridae</tp:taxon-name-part></tp:taxon-name>) from China: morphological and phylogenetic analyses</article-title><source>Zookeys</source><day>23</day><month>05</month><year>2024</year><volume>1202</volume><fpage>229</fpage><lpage>253</lpage><pub-id pub-id-type="doi">10.3897/zookeys.1202.113560</pub-id></mixed-citation></tp:treatment-meta><tp:nomenclature><label>﻿</label><tp:taxon-name>
              <object-id xmlns:xlink="http://www.w3.org/1999/xlink" content-type="arpha" xlink:type="simple">EC0C4DA8-298F-51E8-8C64-DC5864647036</object-id>
              <tp:taxon-name-part taxon-name-part-type="genus" reg="Mongoloniscus">Mongoloniscus</tp:taxon-name-part>
              <tp:taxon-name-part taxon-name-part-type="species" reg="crenatus">crenatus</tp:taxon-name-part>
              <object-id xmlns:xlink="http://www.w3.org/1999/xlink" content-type="zoobank" xlink:type="simple">https://zoobank.org/19F87F63-688E-4C59-887E-B78B81A8DF24</object-id>
            </tp:taxon-name><tp:taxon-authority>Jiang, Li &amp; Huang</tp:taxon-authority><tp:taxon-status xmlns:xlink="http://www.w3.org/1999/xlink" xlink:type="simple">sp. nov.</tp:taxon-status><xref ref-type="fig" rid="F4">Figs 4A, B</xref><xref ref-type="fig" rid="F5">, 5</xref><xref ref-type="fig" rid="F6">, 6</xref></tp:nomenclature><tp:treatment-sec sec-type="type material" id="SECID0EY6AE"><title>Type material.</title><p><bold><italic>Holotype</italic>. China</bold>: ♂ (20210417001), <bold>Sichuan Province</bold>, Baoxing County, Muping Town, Lengmugou Provincial Geological Park (<named-content xmlns:xlink="http://www.w3.org/1999/xlink" content-type="dwc:verbatimCoordinates" xlink:type="simple"><named-content content-type="geo-json" specific-use="{&#34;type&#34;:&#34;Point&#34;,&#34;coordinates&#34;:[102.812500,30.369900]}" id="NCID0EJAAG" xlink:type="simple">30.3699°N, 102.8125°E</named-content></named-content>), 1020 m asl., 14.iv.2021, coll. Chao Jiang.</p><p><bold><italic>Paratypes</italic>. China</bold>: 3 ♂♂, 8 ♀♀ (20210417002–20210417012), same data as the holotype. 4 ♂♂, 6 ♀♀ (20210412063–20210412066), <bold>Hubei Province</bold>, Yichang, Xiaoxita Forestry Park (<named-content xmlns:xlink="http://www.w3.org/1999/xlink" content-type="dwc:verbatimCoordinates" xlink:type="simple"><named-content content-type="geo-json" specific-use="{&#34;type&#34;:&#34;Point&#34;,&#34;coordinates&#34;:[111.318000,30.785300]}" id="NCID0E1AAG" xlink:type="simple">30.7853°N, 111.3180°E</named-content></named-content>), 100 m asl., 12.iv.2021, coll. Zhidong Wang &amp; Tianyun Chen. 1 ♂ (20210512006), <bold>Shaanxi Province</bold>, Zhashui County, Lengbinggou Village (<named-content xmlns:xlink="http://www.w3.org/1999/xlink" content-type="dwc:verbatimCoordinates" xlink:type="simple"><named-content content-type="geo-json" specific-use="{&#34;type&#34;:&#34;Point&#34;,&#34;coordinates&#34;:[109.023900,33.693100]}" id="NCID0EEBAG" xlink:type="simple">33.6931°N, 109.0239°E</named-content></named-content>), 1020 m asl., 12.x.2021, coll. Chao Jiang. 3 ♂♂, 1 ♀ (20210417016–20210417019), <bold>Sichuan Province</bold>, Baoxing County, Dengchigou (<named-content xmlns:xlink="http://www.w3.org/1999/xlink" content-type="dwc:verbatimCoordinates" xlink:type="simple"><named-content content-type="geo-json" specific-use="{&#34;type&#34;:&#34;Point&#34;,&#34;coordinates&#34;:[102.941000,30.534100]}" id="NCID0EOBAG" xlink:type="simple">30.5341°N, 102.9410°E</named-content></named-content>), 1810 m asl., 17.iv.2021, coll. Chao Jiang; 3♂♂, 1♀ (20210416040–20210416043), Qionglai, Datong Village, Dalong Road (<named-content xmlns:xlink="http://www.w3.org/1999/xlink" content-type="dwc:verbatimCoordinates" xlink:type="simple"><named-content content-type="geo-json" specific-use="{&#34;type&#34;:&#34;Point&#34;,&#34;coordinates&#34;:[103.306300,30.504200]}" id="NCID0EWBAG" xlink:type="simple">30.5042°N, 103.3063°E</named-content></named-content>), 770 m als., 14.iv.2021, coll. Chao Jiang; 5 ♂♂, 24 ♀♀ (120220827008–20220827025), Hanyuan County, Fuling Town, Hanyuan Service Area (<named-content xmlns:xlink="http://www.w3.org/1999/xlink" content-type="dwc:verbatimCoordinates" xlink:type="simple"><named-content content-type="geo-json" specific-use="{&#34;type&#34;:&#34;Point&#34;,&#34;coordinates&#34;:[102.634300,29.437000]}" id="NCID0E5BAG" xlink:type="simple">29.4370°N, 102.6343°E</named-content></named-content>), 1080 m asl., 27.viii.2022, coll. Chao Jiang; 6 ♂♂, 9 ♀♀ (20220828036–20220828048), Tianquan County, Binhe Park (<named-content xmlns:xlink="http://www.w3.org/1999/xlink" content-type="dwc:verbatimCoordinates" xlink:type="simple"><named-content content-type="geo-json" specific-use="{&#34;type&#34;:&#34;Point&#34;,&#34;coordinates&#34;:[102.759700,30.058400]}" id="NCID0EGCAG" xlink:type="simple">30.0584°N, 102.7597°E</named-content></named-content>), 760 m asl., 28.viii.2022, coll. Chao Jiang; 18 ♂♂, 23 ♀♀ (20220829013–20220829028), Wenchuan County, Yingxiu Town (<named-content xmlns:xlink="http://www.w3.org/1999/xlink" content-type="dwc:verbatimCoordinates" xlink:type="simple"><named-content content-type="geo-json" specific-use="{&#34;type&#34;:&#34;Point&#34;,&#34;coordinates&#34;:[103.488700,31.055700]}" id="NCID0EOCAG" xlink:type="simple">31.0557°N, 103.4887°E</named-content></named-content>), 880 m asl., 29.viii.2022, coll. Chao Jiang.</p></tp:treatment-sec><tp:treatment-sec sec-type="diagnosis" id="SECID0ETCAG"><title>Diagnosis.</title><p>Cephalon with median lobe convex, medially with a small incision. Antennal flagellum with distal article twice as long as proximal article. Noduli laterales almost at same distance from the lateral margins. Pereopod 6 basis and pereopod 7 ischium fringed with long setae. Pleopod 1 exopod deeply bilobed at apex, inner lobe much longer than outer lobe; apex of male pleopod 1 endopod bent outwards and pointed.</p></tp:treatment-sec><tp:treatment-sec sec-type="description" id="SECID0EYCAG"><title>Description.</title><p><bold><italic>Body</italic></bold> length of males 7–9 mm and females 8–11 mm. Body elongated and convex, ~ 2–2.5× as long as widest pereonite. Dorsum distinctly granulated, brown-gray color with usual yellowish muscle spots. Numerous gland pores along entire pereonite margin. Pereonite 1 with rounded postero-lateral corner, posterior margin nearly straight. Noduli laterales almost at the same distance from lateral margins (Fig. <xref ref-type="fig" rid="F4">4A, B</xref>). Telson triangular, approximately twice as wide as long, lateral margins slightly concave at distal one third, posterior apex blunted; uropodal exopod ~ 2–2.5 and 1.5–2× as long as protopod in males and females, respectively; protopod with an incision on outer margin (Figs <xref ref-type="fig" rid="F4">4A, B</xref>, <xref ref-type="fig" rid="F5">5B</xref>).</p><fig id="F4" position="float" orientation="portrait"><object-id xmlns:xlink="http://www.w3.org/1999/xlink" content-type="doi" xlink:type="simple">10.3897/zookeys.1202.113560.figure4</object-id><object-id xmlns:xlink="http://www.w3.org/1999/xlink" content-type="arpha" xlink:type="simple">D319A900-33CF-5D6F-9952-4633E45BB633</object-id><label>Figure 4.</label><caption><p>Habitus of <italic><tp:taxon-name><tp:taxon-name-part taxon-name-part-type="genus" reg="Mongoloniscus">Mongoloniscus</tp:taxon-name-part></tp:taxon-name></italic> species <bold>A, C, E, G</bold> male, holotype <bold>B, D, F, H</bold> female, paratype <bold>A, B</bold><italic><tp:taxon-name><tp:taxon-name-part taxon-name-part-type="genus" reg="Mongoloniscus">M.</tp:taxon-name-part><tp:taxon-name-part taxon-name-part-type="species" reg="crenatus">crenatus</tp:taxon-name-part></tp:taxon-name></italic> sp. nov. <bold>C, D</bold><italic><tp:taxon-name><tp:taxon-name-part taxon-name-part-type="genus" reg="Mongoloniscus">M.</tp:taxon-name-part><tp:taxon-name-part taxon-name-part-type="species" reg="polyacanthum">polyacanthum</tp:taxon-name-part></tp:taxon-name></italic> sp. nov. <bold>E, F</bold><italic><tp:taxon-name><tp:taxon-name-part taxon-name-part-type="genus" reg="Mongoloniscus">M.</tp:taxon-name-part><tp:taxon-name-part taxon-name-part-type="species" reg="parvus">parvus</tp:taxon-name-part></tp:taxon-name></italic> sp. nov. <bold>G, H</bold><italic><tp:taxon-name><tp:taxon-name-part taxon-name-part-type="genus" reg="Mongoloniscus">M.</tp:taxon-name-part><tp:taxon-name-part taxon-name-part-type="species" reg="orientalis">orientalis</tp:taxon-name-part></tp:taxon-name></italic> sp. nov. The blue circles show the noduli laterales arrangement. Scale bars: 3 mm.</p></caption><graphic xmlns:xlink="http://www.w3.org/1999/xlink" xlink:href="zookeys-1202-229_article-113560__-g004.jpg" position="float" orientation="portrait" xlink:type="simple" id="oo_1054577.jpg"><uri content-type="original_file" xlink:type="simple">https://binary.pensoft.net/fig/1054577</uri></graphic></fig><fig id="F5" position="float" orientation="portrait"><object-id xmlns:xlink="http://www.w3.org/1999/xlink" content-type="doi" xlink:type="simple">10.3897/zookeys.1202.113560.figure5</object-id><object-id xmlns:xlink="http://www.w3.org/1999/xlink" content-type="arpha" xlink:type="simple">DFC43707-32FF-5613-A9F7-D2D3286424CA</object-id><label>Figure 5.</label><caption><p><italic><tp:taxon-name><tp:taxon-name-part taxon-name-part-type="genus" reg="Mongoloniscus">Mongoloniscus</tp:taxon-name-part><tp:taxon-name-part taxon-name-part-type="species" reg="crenatus">crenatus</tp:taxon-name-part></tp:taxon-name></italic> sp. nov., holotype <bold>A</bold> cephalon, pereonites 1 and 2 in dorsal view <bold>B</bold> pleonites, telson and uropod in dorsal view <bold>C</bold> second antenna <bold>D</bold> pereopod 1 <bold>E</bold> pereopod 6 <bold>F</bold> pereopod 7 <bold>G</bold> pleopod 1 <bold>H</bold> pleopod 2 <bold>I–K</bold> pleopods 3–5 exopods. Scale bars: 1 mm.</p></caption><graphic xmlns:xlink="http://www.w3.org/1999/xlink" xlink:href="zookeys-1202-229_article-113560__-g005.jpg" position="float" orientation="portrait" xlink:type="simple" id="oo_1054578.jpg"><uri content-type="original_file" xlink:type="simple">https://binary.pensoft.net/fig/1054578</uri></graphic></fig><p><bold><italic>Cephalon</italic></bold> with rounded lateral lobe no evidence surpasses eyes, median lobe convex, medially with a small incision (Fig. <xref ref-type="fig" rid="F5">5A</xref>). Eyes with 15–19 ommatidia. Antenna with fifth article of peduncle longer than flagellum; flagellum with distal article 1.6–2.1× as long as proximal one (Fig. <xref ref-type="fig" rid="F5">5C</xref>).</p><p><bold><italic>Pereopod</italic></bold> 1 bearing brush of long setae on its carpus and merus (Fig. <xref ref-type="fig" rid="F5">5D</xref>). Pereopod 6 basis fringed with long setae and a distal protrusion on sternal margin (Fig. <xref ref-type="fig" rid="F5">5E</xref>). Pereopod 7 ischium with sternal margin slightly concave and fringed with setae, rostral surface with shallow depression; carpus slightly expanded on the tergal margin (Fig. <xref ref-type="fig" rid="F5">5F</xref>).</p><p><bold><italic>Pleopods</italic></bold> 1–5 exopods with monospiracular internal lungs (Fig. <xref ref-type="fig" rid="F5">5G–K</xref>). Male: pleopod 1 exopod oval, with robust sinuous outer margin; apex deeply bilobed and bearing several setae, inner lobe much longer than outer lobe (Fig. <xref ref-type="fig" rid="F5">5G</xref>). Pleopod 2 exopod nearly triangular, bearing one line of setae on the outer margin (Fig. <xref ref-type="fig" rid="F4">4H</xref>). Pleopod 1 endopod with broad basal part, narrowed towards apex, apex bent outwards and pointed (Fig. <xref ref-type="fig" rid="F5">5G</xref>); pleopod 2 endopod longer than exopod, distal article thin and long (Fig. <xref ref-type="fig" rid="F5">5H</xref>).</p></tp:treatment-sec><tp:treatment-sec sec-type="remarks" id="SECID0ECJAG"><title>Remarks.</title><p>The new species resembles <italic><tp:taxon-name><tp:taxon-name-part taxon-name-part-type="genus" reg="Mongoloniscus">M.</tp:taxon-name-part><tp:taxon-name-part taxon-name-part-type="species" reg="koreanus">koreanus</tp:taxon-name-part></tp:taxon-name></italic> in morphology. It can be distinguished from the latter by the cephalon median lobe medially with a small incision, pereopod 7 with an unexpanded carpus on the tergal margin, and pleopod 1 endopod with a pointed distal apex. In <italic><tp:taxon-name><tp:taxon-name-part taxon-name-part-type="genus" reg="Mongoloniscus">M.</tp:taxon-name-part><tp:taxon-name-part taxon-name-part-type="species" reg="koreanus">koreanus</tp:taxon-name-part></tp:taxon-name></italic>, the cephalon median lobe is medially continuous, pereopod 7 has an expanded carpus on the tergal margin, and the distal apex of the pleopod 1 endopod is blunted. Furthermore, this species and <italic><tp:taxon-name><tp:taxon-name-part taxon-name-part-type="genus" reg="Mongoloniscus">M.</tp:taxon-name-part><tp:taxon-name-part taxon-name-part-type="species" reg="koreanus">koreanus</tp:taxon-name-part></tp:taxon-name></italic> formed two clades with high support in the phylogenetic analysis (Fig. <xref ref-type="fig" rid="F2">2</xref>), and their interspecific distances were much higher than their intraspecies distances (Suppl. material <xref ref-type="supplementary-material" rid="S1">1</xref>: table S2).</p></tp:treatment-sec><tp:treatment-sec sec-type="etymology" id="SECID0ERKAG"><title>Etymology.</title><p>Latin <italic>crenatus</italic> = notched. The new species name refers to the anterior margin of the cephalon with a small notch in the middle. We suggest the Chinese common name as “刻痕蒙潮虫”.</p></tp:treatment-sec><tp:treatment-sec sec-type="distribution" id="SECID0EBLAG"><title>Distribution.</title><p>China (Hubei, Shaanxi, Sichuan).</p></tp:treatment-sec><tp:treatment-sec><!--Section generated to contain objects referenced in tp:taxon-treatment.--><fig id="F6" position="float" orientation="portrait"><object-id xmlns:xlink="http://www.w3.org/1999/xlink" content-type="doi" xlink:type="simple">10.3897/zookeys.1202.113560.figure6</object-id><object-id xmlns:xlink="http://www.w3.org/1999/xlink" content-type="arpha" xlink:type="simple">B03C78C0-EE33-5C26-9F95-2AC7B00FA60C</object-id><label>Figure 6.</label><caption><p><italic><tp:taxon-name><tp:taxon-name-part taxon-name-part-type="genus" reg="Mongoloniscus">Mongoloniscus</tp:taxon-name-part><tp:taxon-name-part taxon-name-part-type="species" reg="polyacanthum">polyacanthum</tp:taxon-name-part></tp:taxon-name></italic> sp. nov., holotype <bold>A</bold> cephalon and pereonite 1 in dorsal view <bold>B</bold> pleonites, telson, and uropod in dorsal view <bold>C</bold> second antenna <bold>D</bold> pereopod 1 <bold>E</bold> pereopod 6 <bold>F</bold> pereopod 7 <bold>G</bold> pleopod 1 <bold>H</bold> pleopod 2 <bold>I–K</bold> pleopods 3–5 exopods. The abrupt tip of pleopod 2 endopod are indicated as dotted lines. Scale bars: 1 mm (<bold>A–F</bold>); 0.5 mm (<bold>G–K</bold>).</p></caption><graphic xmlns:xlink="http://www.w3.org/1999/xlink" xlink:href="zookeys-1202-229_article-113560__-g006.jpg" position="float" orientation="portrait" xlink:type="simple" id="oo_1054579.jpg"><uri content-type="original_file" xlink:type="simple">https://binary.pensoft.net/fig/1054579</uri></graphic></fig><fig id="F2" position="float" orientation="portrait"><object-id xmlns:xlink="http://www.w3.org/1999/xlink" content-type="doi" xlink:type="simple">10.3897/zookeys.1202.113560.figure2</object-id><object-id xmlns:xlink="http://www.w3.org/1999/xlink" content-type="arpha" xlink:type="simple">B0A3E48C-8D34-5CF9-AE66-4BAE33B89A55</object-id><label>Figure 2.</label><caption><p>Maximum likelihood phylogenetic tree based on combined <abbrev xmlns:xlink="http://www.w3.org/1999/xlink" xlink:title="cytochrome c oxidase subunit I" id="ABBRID0E2NAE" xlink:type="simple">COI</abbrev> and 28S data for <italic><tp:taxon-name><tp:taxon-name-part taxon-name-part-type="genus" reg="Mongoloniscus">Mongoloniscus</tp:taxon-name-part></tp:taxon-name></italic>. Values above the branches represent the posterior probability (<abbrev xmlns:xlink="http://www.w3.org/1999/xlink" xlink:title="posterior probability" id="ABBRID0EGOAE" xlink:type="simple">PP</abbrev>) and bootstrap support (<abbrev xmlns:xlink="http://www.w3.org/1999/xlink" xlink:title="bootstrap support" id="ABBRID0EKOAE" xlink:type="simple">BS</abbrev>), <abbrev xmlns:xlink="http://www.w3.org/1999/xlink" xlink:title="bootstrap support" id="ABBRID0EOOAE" xlink:type="simple">BS</abbrev> &lt; 70% or <abbrev xmlns:xlink="http://www.w3.org/1999/xlink" xlink:title="posterior probability" id="ABBRID0ESOAE" xlink:type="simple">PP</abbrev> &lt; 0.9 are indicated as hyphens.</p></caption><graphic xmlns:xlink="http://www.w3.org/1999/xlink" xlink:href="zookeys-1202-229_article-113560__-g002.jpg" position="float" orientation="portrait" xlink:type="simple" id="oo_1054575.jpg"><uri content-type="original_file" xlink:type="simple">https://binary.pensoft.net/fig/1054575</uri></graphic></fig><supplementary-material xmlns:xlink="http://www.w3.org/1999/xlink" id="S1" position="float" orientation="portrait" xlink:type="simple"><object-id content-type="doi" xlink:type="simple">10.3897/zookeys.1202.113560.suppl1</object-id><object-id content-type="arpha" xlink:type="simple">69AE8C64-5B18-5771-85EE-8A5927E1AAA0</object-id><label>Supplementary material 1</label><caption><p>Supporting Information</p></caption><statement content-type="dataType"><label>Data type</label><p>docx</p></statement><statement content-type="notes"><label>Explanation note</label><p><bold>table S1.</bold> Species vouchers and GenBank accession numbers; <bold>table S2.</bold> Pairwise genetic divergence (K2P-distance) among <italic><tp:taxon-name><tp:taxon-name-part taxon-name-part-type="genus" reg="Mongoloniscus">Mongoloniscus</tp:taxon-name-part></tp:taxon-name></italic> species of China using <abbrev xlink:title="cytochrome c oxidase subunit I" id="ABBRID0EU2CI" xlink:type="simple">COI</abbrev> sequences.</p></statement><media xlink:href="zookeys-1202-229_article-113560__-s001.docx" mimetype="application" mime-subtype="vnd.openxmlformats-officedocument.wordprocessingml.document" position="float" orientation="portrait" xlink:type="simple" id="oo_1054582.docx"><uri content-type="original_file" xlink:type="simple">https://binary.pensoft.net/file/1054582</uri></media><permissions><license xlink:type="simple"><license-p>This dataset is made available under the Open Database License (http://opendatacommons.org/licenses/odbl/1.0/). The Open Database License (ODbL) is a license agreement intended to allow users to freely share, modify, and use this Dataset while maintaining this same freedom for others, provided that the original source and author(s) are credited.</license-p></license></permissions><attrib specific-use="authors">Chao Jiang, Jing Zhong, Zhidong Wang, Weichun Li, Luqi Huang</attrib></supplementary-material></tp:treatment-sec></tp:taxon-treatment>
