# Supplementary material for: ﻿Taxonomic study on the genus Mongoloniscus Verhoeff, 1930 (Isopoda, Agnaridae) from China: morphological and phylogenetic analyses
Source: Zookeys. 2024 May 23;1202:229–53. doi: 10.3897/zookeys.1202.113560 (PMC11140264; doi:10.3897/zookeys.1202.113560)
Supplement: XML Treatment for Mongoloniscus polyacanthum [file zookeys.1202.113560-treatment3.xml]

<!DOCTYPE tp:taxon-treatment
  PUBLIC "-//TaxonX//DTD Taxonomic Treatment Publishing DTD v0 20100105//EN" "tax-treatment-NSO.dtd">
<tp:taxon-treatment xmlns:tp="http://www.plazi.org/taxpub"><tp:treatment-meta><kwd-group><label>Taxon classification</label><kwd>
                <named-content content-type="kingdom">Animalia</named-content>
              </kwd><kwd>
                <named-content content-type="order">Isopoda</named-content>
              </kwd><kwd>
                <named-content content-type="family">Agnaridae</named-content>
              </kwd></kwd-group><mixed-citation publication-type="journal"><person-group><name><surname>Jiang</surname><given-names>Chao</given-names></name><name><surname>Zhong</surname><given-names>Jing</given-names></name><name><surname>Wang</surname><given-names>Zhidong</given-names></name><name><surname>Li</surname><given-names>Weichun</given-names></name><name><surname>Huang</surname><given-names>Luqi</given-names></name></person-group><article-title>﻿Taxonomic study on the genus <italic><tp:taxon-name><tp:taxon-name-part taxon-name-part-type="genus" reg="Mongoloniscus">Mongoloniscus</tp:taxon-name-part></tp:taxon-name></italic> Verhoeff, 1930 (<tp:taxon-name><tp:taxon-name-part taxon-name-part-type="order">Isopoda</tp:taxon-name-part></tp:taxon-name>, <tp:taxon-name><tp:taxon-name-part taxon-name-part-type="family">Agnaridae</tp:taxon-name-part></tp:taxon-name>) from China: morphological and phylogenetic analyses</article-title><source>Zookeys</source><day>23</day><month>05</month><year>2024</year><volume>1202</volume><fpage>229</fpage><lpage>253</lpage><pub-id pub-id-type="doi">10.3897/zookeys.1202.113560</pub-id></mixed-citation></tp:treatment-meta><tp:nomenclature><label>﻿</label><tp:taxon-name>
              <object-id xmlns:xlink="http://www.w3.org/1999/xlink" content-type="arpha" xlink:type="simple">0945D901-0E1A-5B41-AD10-7DFC5BCDC630</object-id>
              <tp:taxon-name-part taxon-name-part-type="genus" reg="Mongoloniscus">Mongoloniscus</tp:taxon-name-part>
              <tp:taxon-name-part taxon-name-part-type="species" reg="polyacanthum">polyacanthum</tp:taxon-name-part>
              <object-id xmlns:xlink="http://www.w3.org/1999/xlink" content-type="zoobank" xlink:type="simple">https://zoobank.org/40D39285-4EF1-4344-B62B-FE91BC37D75E</object-id>
            </tp:taxon-name><tp:taxon-authority>Jiang, Li &amp; Huang</tp:taxon-authority><tp:taxon-status xmlns:xlink="http://www.w3.org/1999/xlink" xlink:type="simple">sp. nov.</tp:taxon-status><xref ref-type="fig" rid="F4">Figs 4C, D</xref><xref ref-type="fig" rid="F6">, 6</xref></tp:nomenclature><tp:treatment-sec sec-type="type material" id="SECID0EYMAG"><title>Type material.</title><p><bold><italic>Holotype</italic>. China</bold>: ♂ (20210908003), <bold>Liaoning Province</bold>, Chaoyang, Fenghuangshan National Forestry Park (<named-content xmlns:xlink="http://www.w3.org/1999/xlink" content-type="dwc:verbatimCoordinates" xlink:type="simple"><named-content content-type="geo-json" specific-use="{&#34;type&#34;:&#34;Point&#34;,&#34;coordinates&#34;:[120.474300,41.547250]}" id="NCID0EINAG" xlink:type="simple">41.54725°N, 120.4743°E</named-content></named-content>), 210 m asl., 8.iv.2021, coll. Chao Jiang.</p><p><bold><italic>Paratypes</italic>.</bold> 1 ♂, 8 ♀♀ (20210908001, 20210908002, 20210908004–20210908010) same data as the holotype.</p></tp:treatment-sec><tp:treatment-sec sec-type="diagnosis" id="SECID0EUNAG"><title>Diagnosis.</title><p>Antennal flagellum with distal article ~ 1.2× as long as proximal article. Pereopod 7 ischium sternal margin fringed sparse setae. Pleopod 1 exopod with one line of setae on inner margin, distal apex deeply bilobed, inner lobe as long as outer one, but slightly wider than outer lobe.</p></tp:treatment-sec><tp:treatment-sec sec-type="description" id="SECID0EZNAG"><title>Description.</title><p><bold><italic>Body</italic></bold> length of males 7–9 mm and females 8–11 mm. Body elongated and convex, ~ 2–2.5× as long as widest pereonite. Dorsum distinctly granulated, brown-gray in color with usual yellowish muscle spots. Numerous gland pores along entire pereonites margin. Pereonite 1 with rounded postero-lateral corner, posterior margin nearly straight. Noduli laterales on pereonites 1–4 much farther from lateral margins than those on pereonites 5–7. Telson triangular, with slightly concave on lateral margins, posterior apex pointed; uropodal exopod ~ 1.5–2× as long as protopod; protopod with an incision on the outer margin (Figs <xref ref-type="fig" rid="F4">4C, D</xref>, <xref ref-type="fig" rid="F6">6B</xref>).</p><fig id="F6" position="float" orientation="portrait"><object-id xmlns:xlink="http://www.w3.org/1999/xlink" content-type="doi" xlink:type="simple">10.3897/zookeys.1202.113560.figure6</object-id><object-id xmlns:xlink="http://www.w3.org/1999/xlink" content-type="arpha" xlink:type="simple">B03C78C0-EE33-5C26-9F95-2AC7B00FA60C</object-id><label>Figure 6.</label><caption><p><italic><tp:taxon-name><tp:taxon-name-part taxon-name-part-type="genus" reg="Mongoloniscus">Mongoloniscus</tp:taxon-name-part><tp:taxon-name-part taxon-name-part-type="species" reg="polyacanthum">polyacanthum</tp:taxon-name-part></tp:taxon-name></italic> sp. nov., holotype <bold>A</bold> cephalon and pereonite 1 in dorsal view <bold>B</bold> pleonites, telson, and uropod in dorsal view <bold>C</bold> second antenna <bold>D</bold> pereopod 1 <bold>E</bold> pereopod 6 <bold>F</bold> pereopod 7 <bold>G</bold> pleopod 1 <bold>H</bold> pleopod 2 <bold>I–K</bold> pleopods 3–5 exopods. The abrupt tip of pleopod 2 endopod are indicated as dotted lines. Scale bars: 1 mm (<bold>A–F</bold>); 0.5 mm (<bold>G–K</bold>).</p></caption><graphic xmlns:xlink="http://www.w3.org/1999/xlink" xlink:href="zookeys-1202-229_article-113560__-g006.jpg" position="float" orientation="portrait" xlink:type="simple" id="oo_1054579.jpg"><uri content-type="original_file" xlink:type="simple">https://binary.pensoft.net/fig/1054579</uri></graphic></fig><p><bold><italic>Cephalon</italic></bold> with medial lobe triangular, not surpassing the lateral lobes in dorsal view (Fig. <xref ref-type="fig" rid="F6">6A</xref>). Eyes with 20 ommatidia. Antenna with fifth article of peduncle longer than flagellum; flagellum with distal article 1.2× as long as proximal one (Fig. <xref ref-type="fig" rid="F6">6C</xref>).</p><p><bold><italic>Pereopod</italic></bold> 1 bearing a brush of long setae on its carpus and merus (Fig. <xref ref-type="fig" rid="F6">6D</xref>). Pereopod 7 ischium rostral surface with a shallow depression; carpus not expanded on the tergal margin (Fig. <xref ref-type="fig" rid="F6">6F</xref>).</p><p><bold><italic>Pleopods</italic></bold> 1–5 exopods with monospiracular internal lungs (Fig. <xref ref-type="fig" rid="F6">6G–K</xref>). Male: pleopod 1 exopod oval, apex deeply bilobed, inner lobe as long as outer one, but slightly wider than outer lobe; outer margin sinuous, bearing one seta near middle and apex, respectively; inner margin with one line of setae; (Fig. <xref ref-type="fig" rid="F6">6G</xref>). Pleopod 2 exopod almost triangular, bearing one line of setae on the outer margin. Pleopod 1 endopod with broad basal part, narrowed towards apex, apex acute and bent outwards, bearing several setae (Fig. <xref ref-type="fig" rid="F6">6G</xref>); pleopod 2 endopod longer than exopod, distal article thin and long (Fig. <xref ref-type="fig" rid="F6">6H</xref>).</p></tp:treatment-sec><tp:treatment-sec sec-type="remarks" id="SECID0EPRAG"><title>Remarks.</title><p>This new species is similar to <italic><tp:taxon-name><tp:taxon-name-part taxon-name-part-type="genus" reg="Mongoloniscus">M.</tp:taxon-name-part><tp:taxon-name-part taxon-name-part-type="species" reg="sinensis">sinensis</tp:taxon-name-part></tp:taxon-name></italic> in the large body size, noduli laterales arrangement, and the fringed sparse setae on the pereopod 6 basis and pereopod 7 ischium. However, it can be distinguished from the latter by the distal article of the antennal flagellum longer than the proximal article, carpus of pereopod 7 without a rounded lobe on the tergal margin, and pleopod 1 exopod inner margin bearing a line of well-developed setae. In <italic><tp:taxon-name><tp:taxon-name-part taxon-name-part-type="genus" reg="Mongoloniscus">M.</tp:taxon-name-part><tp:taxon-name-part taxon-name-part-type="species" reg="sinensis">sinensis</tp:taxon-name-part></tp:taxon-name></italic>, the antennal flagellum articles are equal in length, the carpus of pereopod 7 has a rounded lobe on the tergal margin, and the pleopod 1 exopod bearing 2–4 setae on the apex of the inner lobe. Furthermore, this species together with <italic><tp:taxon-name><tp:taxon-name-part taxon-name-part-type="genus" reg="Mongoloniscus">M.</tp:taxon-name-part><tp:taxon-name-part taxon-name-part-type="species" reg="sinensis">sinensis</tp:taxon-name-part></tp:taxon-name></italic> formed two clades with high support in the phylogenetic analysis (Fig. <xref ref-type="fig" rid="F2">2</xref>), whose interspecific distances were much higher than their intraspecies distances (Suppl. material <xref ref-type="supplementary-material" rid="S1">1</xref>: table S2).</p></tp:treatment-sec><tp:treatment-sec sec-type="etymology" id="SECID0E5SAG"><title>Etymology.</title><p>Latin prefix <italic>poly</italic>- = many, plus <italic>acanthum</italic> = spinous. The new species name refers to the setae on the inner margin of pleopod 1 exopod. We suggest the Chinese common name as “多刺蒙潮虫”.</p></tp:treatment-sec><tp:treatment-sec sec-type="distribution" id="SECID0EITAG"><title>Distribution.</title><p>China (Liaoning).</p></tp:treatment-sec><tp:treatment-sec><!--Section generated to contain objects referenced in tp:taxon-treatment.--><fig id="F4" position="float" orientation="portrait"><object-id xmlns:xlink="http://www.w3.org/1999/xlink" content-type="doi" xlink:type="simple">10.3897/zookeys.1202.113560.figure4</object-id><object-id xmlns:xlink="http://www.w3.org/1999/xlink" content-type="arpha" xlink:type="simple">D319A900-33CF-5D6F-9952-4633E45BB633</object-id><label>Figure 4.</label><caption><p>Habitus of <italic><tp:taxon-name><tp:taxon-name-part taxon-name-part-type="genus" reg="Mongoloniscus">Mongoloniscus</tp:taxon-name-part></tp:taxon-name></italic> species <bold>A, C, E, G</bold> male, holotype <bold>B, D, F, H</bold> female, paratype <bold>A, B</bold><italic><tp:taxon-name><tp:taxon-name-part taxon-name-part-type="genus" reg="Mongoloniscus">M.</tp:taxon-name-part><tp:taxon-name-part taxon-name-part-type="species" reg="crenatus">crenatus</tp:taxon-name-part></tp:taxon-name></italic> sp. nov. <bold>C, D</bold><italic><tp:taxon-name><tp:taxon-name-part taxon-name-part-type="genus" reg="Mongoloniscus">M.</tp:taxon-name-part><tp:taxon-name-part taxon-name-part-type="species" reg="polyacanthum">polyacanthum</tp:taxon-name-part></tp:taxon-name></italic> sp. nov. <bold>E, F</bold><italic><tp:taxon-name><tp:taxon-name-part taxon-name-part-type="genus" reg="Mongoloniscus">M.</tp:taxon-name-part><tp:taxon-name-part taxon-name-part-type="species" reg="parvus">parvus</tp:taxon-name-part></tp:taxon-name></italic> sp. nov. <bold>G, H</bold><italic><tp:taxon-name><tp:taxon-name-part taxon-name-part-type="genus" reg="Mongoloniscus">M.</tp:taxon-name-part><tp:taxon-name-part taxon-name-part-type="species" reg="orientalis">orientalis</tp:taxon-name-part></tp:taxon-name></italic> sp. nov. The blue circles show the noduli laterales arrangement. Scale bars: 3 mm.</p></caption><graphic xmlns:xlink="http://www.w3.org/1999/xlink" xlink:href="zookeys-1202-229_article-113560__-g004.jpg" position="float" orientation="portrait" xlink:type="simple" id="oo_1054577.jpg"><uri content-type="original_file" xlink:type="simple">https://binary.pensoft.net/fig/1054577</uri></graphic></fig><fig id="F2" position="float" orientation="portrait"><object-id xmlns:xlink="http://www.w3.org/1999/xlink" content-type="doi" xlink:type="simple">10.3897/zookeys.1202.113560.figure2</object-id><object-id xmlns:xlink="http://www.w3.org/1999/xlink" content-type="arpha" xlink:type="simple">B0A3E48C-8D34-5CF9-AE66-4BAE33B89A55</object-id><label>Figure 2.</label><caption><p>Maximum likelihood phylogenetic tree based on combined <abbrev xmlns:xlink="http://www.w3.org/1999/xlink" xlink:title="cytochrome c oxidase subunit I" id="ABBRID0E2NAE" xlink:type="simple">COI</abbrev> and 28S data for <italic><tp:taxon-name><tp:taxon-name-part taxon-name-part-type="genus" reg="Mongoloniscus">Mongoloniscus</tp:taxon-name-part></tp:taxon-name></italic>. Values above the branches represent the posterior probability (<abbrev xmlns:xlink="http://www.w3.org/1999/xlink" xlink:title="posterior probability" id="ABBRID0EGOAE" xlink:type="simple">PP</abbrev>) and bootstrap support (<abbrev xmlns:xlink="http://www.w3.org/1999/xlink" xlink:title="bootstrap support" id="ABBRID0EKOAE" xlink:type="simple">BS</abbrev>), <abbrev xmlns:xlink="http://www.w3.org/1999/xlink" xlink:title="bootstrap support" id="ABBRID0EOOAE" xlink:type="simple">BS</abbrev> &lt; 70% or <abbrev xmlns:xlink="http://www.w3.org/1999/xlink" xlink:title="posterior probability" id="ABBRID0ESOAE" xlink:type="simple">PP</abbrev> &lt; 0.9 are indicated as hyphens.</p></caption><graphic xmlns:xlink="http://www.w3.org/1999/xlink" xlink:href="zookeys-1202-229_article-113560__-g002.jpg" position="float" orientation="portrait" xlink:type="simple" id="oo_1054575.jpg"><uri content-type="original_file" xlink:type="simple">https://binary.pensoft.net/fig/1054575</uri></graphic></fig><supplementary-material xmlns:xlink="http://www.w3.org/1999/xlink" id="S1" position="float" orientation="portrait" xlink:type="simple"><object-id content-type="doi" xlink:type="simple">10.3897/zookeys.1202.113560.suppl1</object-id><object-id content-type="arpha" xlink:type="simple">69AE8C64-5B18-5771-85EE-8A5927E1AAA0</object-id><label>Supplementary material 1</label><caption><p>Supporting Information</p></caption><statement content-type="dataType"><label>Data type</label><p>docx</p></statement><statement content-type="notes"><label>Explanation note</label><p><bold>table S1.</bold> Species vouchers and GenBank accession numbers; <bold>table S2.</bold> Pairwise genetic divergence (K2P-distance) among <italic><tp:taxon-name><tp:taxon-name-part taxon-name-part-type="genus" reg="Mongoloniscus">Mongoloniscus</tp:taxon-name-part></tp:taxon-name></italic> species of China using <abbrev xlink:title="cytochrome c oxidase subunit I" id="ABBRID0EU2CI" xlink:type="simple">COI</abbrev> sequences.</p></statement><media xlink:href="zookeys-1202-229_article-113560__-s001.docx" mimetype="application" mime-subtype="vnd.openxmlformats-officedocument.wordprocessingml.document" position="float" orientation="portrait" xlink:type="simple" id="oo_1054582.docx"><uri content-type="original_file" xlink:type="simple">https://binary.pensoft.net/file/1054582</uri></media><permissions><license xlink:type="simple"><license-p>This dataset is made available under the Open Database License (http://opendatacommons.org/licenses/odbl/1.0/). The Open Database License (ODbL) is a license agreement intended to allow users to freely share, modify, and use this Dataset while maintaining this same freedom for others, provided that the original source and author(s) are credited.</license-p></license></permissions><attrib specific-use="authors">Chao Jiang, Jing Zhong, Zhidong Wang, Weichun Li, Luqi Huang</attrib></supplementary-material></tp:treatment-sec></tp:taxon-treatment>
