# Supplementary material for: ﻿Taxonomic study on the genus Mongoloniscus Verhoeff, 1930 (Isopoda, Agnaridae) from China: morphological and phylogenetic analyses
Source: Zookeys. 2024 May 23;1202:229–53. doi: 10.3897/zookeys.1202.113560 (PMC11140264; doi:10.3897/zookeys.1202.113560)
Supplement: XML Treatment for Mongoloniscus parvus [file zookeys.1202.113560-treatment4.xml]

<!DOCTYPE tp:taxon-treatment
  PUBLIC "-//TaxonX//DTD Taxonomic Treatment Publishing DTD v0 20100105//EN" "tax-treatment-NSO.dtd">
<tp:taxon-treatment xmlns:tp="http://www.plazi.org/taxpub"><tp:treatment-meta><kwd-group><label>Taxon classification</label><kwd>
                <named-content content-type="kingdom">Animalia</named-content>
              </kwd><kwd>
                <named-content content-type="order">Isopoda</named-content>
              </kwd><kwd>
                <named-content content-type="family">Agnaridae</named-content>
              </kwd></kwd-group><mixed-citation publication-type="journal"><person-group><name><surname>Jiang</surname><given-names>Chao</given-names></name><name><surname>Zhong</surname><given-names>Jing</given-names></name><name><surname>Wang</surname><given-names>Zhidong</given-names></name><name><surname>Li</surname><given-names>Weichun</given-names></name><name><surname>Huang</surname><given-names>Luqi</given-names></name></person-group><article-title>﻿Taxonomic study on the genus <italic><tp:taxon-name><tp:taxon-name-part taxon-name-part-type="genus" reg="Mongoloniscus">Mongoloniscus</tp:taxon-name-part></tp:taxon-name></italic> Verhoeff, 1930 (<tp:taxon-name><tp:taxon-name-part taxon-name-part-type="order">Isopoda</tp:taxon-name-part></tp:taxon-name>, <tp:taxon-name><tp:taxon-name-part taxon-name-part-type="family">Agnaridae</tp:taxon-name-part></tp:taxon-name>) from China: morphological and phylogenetic analyses</article-title><source>Zookeys</source><day>23</day><month>05</month><year>2024</year><volume>1202</volume><fpage>229</fpage><lpage>253</lpage><pub-id pub-id-type="doi">10.3897/zookeys.1202.113560</pub-id></mixed-citation></tp:treatment-meta><tp:nomenclature><label>﻿</label><tp:taxon-name>
              <object-id xmlns:xlink="http://www.w3.org/1999/xlink" content-type="arpha" xlink:type="simple">3F4A7951-D3FA-593F-900B-906FC0E7CEC3</object-id>
              <tp:taxon-name-part taxon-name-part-type="genus" reg="Mongoloniscus">Mongoloniscus</tp:taxon-name-part>
              <tp:taxon-name-part taxon-name-part-type="species" reg="parvus">parvus</tp:taxon-name-part>
              <object-id xmlns:xlink="http://www.w3.org/1999/xlink" content-type="zoobank" xlink:type="simple">https://zoobank.org/E2A83DFA-2E8F-4BC6-8586-105B10A9A34A</object-id>
            </tp:taxon-name><tp:taxon-authority>Jiang, Li &amp; Huang</tp:taxon-authority><tp:taxon-status xmlns:xlink="http://www.w3.org/1999/xlink" xlink:type="simple">sp. nov.</tp:taxon-status><xref ref-type="fig" rid="F4">Figs 4E, F</xref><xref ref-type="fig" rid="F7">, 7</xref></tp:nomenclature><tp:treatment-sec sec-type="type material" id="SECID0E6UAG"><title>Type material.</title><p><bold><italic>Holotype</italic>. China</bold>: ♂ (20200913004), <bold>Liaoning Province</bold>, Huanren Manchu Autonomous County: Erpengdianzi Town, Yaoqianshu Village (<named-content xmlns:xlink="http://www.w3.org/1999/xlink" content-type="dwc:verbatimCoordinates" xlink:type="simple"><named-content content-type="geo-json" specific-use="{&#34;type&#34;:&#34;Point&#34;,&#34;coordinates&#34;:[125.638300,41.189300]}" id="NCID0EPVAG" xlink:type="simple">41.1893°N, 125.6383°E</named-content></named-content>), 610 m asl., 13.ix.2020, coll. Chao Jiang.</p><p><bold><italic>Paratypes</italic>.</bold> 3 ♂♂, 2 ♀♀ (20200913003, 2020091300005), same data as the holotype; 3♂♂, 2♀♀ (20200906002–20200906005), <bold>Liaoning Province</bold>, Huanren Manchu Autonomous County, Erpengdianzi Town (<named-content xmlns:xlink="http://www.w3.org/1999/xlink" content-type="dwc:verbatimCoordinates" xlink:type="simple"><named-content content-type="geo-json" specific-use="{&#34;type&#34;:&#34;Point&#34;,&#34;coordinates&#34;:[125.604700,41.236000]}" id="NCID0EAWAG" xlink:type="simple">41.236°N, 125.6047°E</named-content></named-content>), 560 m asl., 6.ix.2021, coll. Chao Jiang. 1 ♂, 2 ♀♀ (20200913001, 20200913002), <bold>Jilin Province</bold>, Ji’an, Xihulugou Village (<named-content xmlns:xlink="http://www.w3.org/1999/xlink" content-type="dwc:verbatimCoordinates" xlink:type="simple"><named-content content-type="geo-json" specific-use="{&#34;type&#34;:&#34;Point&#34;,&#34;coordinates&#34;:[125.889300,41.334800]}" id="NCID0EKWAG" xlink:type="simple">41.3348°N, 125.8893°E</named-content></named-content>), 670 m asl., 13.ix.2020, coll. Chao Jiang.</p></tp:treatment-sec><tp:treatment-sec sec-type="diagnosis" id="SECID0EPWAG"><title>Diagnosis.</title><p>Antennal flagellum distal article approximately twice as long as the proximal article. Pereopod 7 ischium sternal margin fringed with sparse setae; carpus slightly expands on tergal margin. Pleopod 1 exopod oval, distal apex slightly concave, forming two inconspicuous lobes, inner lobe bearing one seta.</p></tp:treatment-sec><tp:treatment-sec sec-type="description" id="SECID0EUWAG"><title>Description.</title><p><bold><italic>Body</italic></bold> length of males 5–9 mm and females 4–9 mm. Body elongated and convex, ~ 2.3× as long as widest pereonite. Dorsum distinctly granulated, brown-gray color with usual yellowish muscle spots. Numerous gland pores along entire margin pereonites margin (Fig. <xref ref-type="fig" rid="F4">4E, F</xref>). Pereonite 1 with rounded posterior margin and postero-lateral corners. Noduli laterales on pereonites 1–4 much farther from lateral margins than those on pereonites 5–7. Telson triangular, ~ 1.5× as wide as long, lateral margins slightly concave near middle, posterior apex blunted; uropodal exopod 1.2–1.5× as long as protopod; protopod with an incision on outer margin (Figs <xref ref-type="fig" rid="F3">3F</xref>, <xref ref-type="fig" rid="F4">4E</xref>, <xref ref-type="fig" rid="F7">7B</xref>).</p><p><bold><italic>Cephalon</italic></bold> with medial lobe arched, not surpassing lateral lobes in dorsal view. Eyes with 14 or 15 ommatidia. Antenna with fifth article of peduncle and flagellum nearly equal in length; flagellum with distal article twice as long as proximal one (Fig. <xref ref-type="fig" rid="F7">7C</xref>).</p><fig id="F7" position="float" orientation="portrait"><object-id xmlns:xlink="http://www.w3.org/1999/xlink" content-type="doi" xlink:type="simple">10.3897/zookeys.1202.113560.figure7</object-id><object-id xmlns:xlink="http://www.w3.org/1999/xlink" content-type="arpha" xlink:type="simple">D41DBFF7-9877-53E8-AC08-AD2EC3F81A28</object-id><label>Figure 7.</label><caption><p><italic><tp:taxon-name><tp:taxon-name-part taxon-name-part-type="genus" reg="Mongoloniscus">Mongoloniscus</tp:taxon-name-part><tp:taxon-name-part taxon-name-part-type="species" reg="parvus">parvus</tp:taxon-name-part></tp:taxon-name></italic> sp. nov., holotype <bold>A</bold> cephalon, pereonites 1 and 2 in dorsal view <bold>B</bold> pleonites, telson and uropod in dorsal view <bold>C</bold> second antenna <bold>D</bold> pereopod 1 <bold>E</bold> pereopod 6 <bold>F</bold> pereopod 7 <bold>G</bold> pleopod 1 <bold>H</bold> pleopod 2 <bold>I–K</bold> pleopods 3–5 exopods. Scale bars: 1 mm.</p></caption><graphic xmlns:xlink="http://www.w3.org/1999/xlink" xlink:href="zookeys-1202-229_article-113560__-g007.jpg" position="float" orientation="portrait" xlink:type="simple" id="oo_1054580.jpg"><uri content-type="original_file" xlink:type="simple">https://binary.pensoft.net/fig/1054580</uri></graphic></fig><p><bold><italic>Pereopod</italic></bold> 1 bearing a brush of long setae on its carpus and merus (Fig. <xref ref-type="fig" rid="F7">7D</xref>). Pereopod 7 ischium rostral surface with shallow depression; carpus slightly expands on tergal margin (Fig. <xref ref-type="fig" rid="F7">7F</xref>).</p><p><bold><italic>Pleopods</italic></bold> 1–5 exopods with monospiracular internal lungs (Fig. <xref ref-type="fig" rid="F7">7G–K</xref>). Male: pleopod 1 exopod oval, outer margin sinuous, distal apex slightly concave and forming two inconspicuous lobes, inner lobe bearing one seta near apex (Fig. <xref ref-type="fig" rid="F7">7G</xref>). Pleopod 2 exopod almost triangular, slightly concave on outer margin (Fig. <xref ref-type="fig" rid="F7">7H</xref>). Pleopod 1 endopod with broad basal part, narrowed towards apical apex, apex bearing several setae, bent outwards and ending with two pointed tips (Fig. <xref ref-type="fig" rid="F7">7G</xref>); pleopod 2 endopod longer than exopod, distal article thin and long (Fig. <xref ref-type="fig" rid="F7">7H</xref>).</p></tp:treatment-sec><tp:treatment-sec sec-type="etymology" id="SECID0EO1AG"><title>Etymology.</title><p>Latin <italic>parvus</italic> = small. The new species name refers to the pleopod 1 with a small exopod. We suggest the Chinese common name as “小蒙潮虫”.</p></tp:treatment-sec><tp:treatment-sec sec-type="distribution" id="SECID0E51AG"><title>Distribution.</title><p>China (Liaoning, Jilin).</p></tp:treatment-sec><tp:treatment-sec><!--Section generated to contain objects referenced in tp:taxon-treatment.--><fig id="F4" position="float" orientation="portrait"><object-id xmlns:xlink="http://www.w3.org/1999/xlink" content-type="doi" xlink:type="simple">10.3897/zookeys.1202.113560.figure4</object-id><object-id xmlns:xlink="http://www.w3.org/1999/xlink" content-type="arpha" xlink:type="simple">D319A900-33CF-5D6F-9952-4633E45BB633</object-id><label>Figure 4.</label><caption><p>Habitus of <italic><tp:taxon-name><tp:taxon-name-part taxon-name-part-type="genus" reg="Mongoloniscus">Mongoloniscus</tp:taxon-name-part></tp:taxon-name></italic> species <bold>A, C, E, G</bold> male, holotype <bold>B, D, F, H</bold> female, paratype <bold>A, B</bold><italic><tp:taxon-name><tp:taxon-name-part taxon-name-part-type="genus" reg="Mongoloniscus">M.</tp:taxon-name-part><tp:taxon-name-part taxon-name-part-type="species" reg="crenatus">crenatus</tp:taxon-name-part></tp:taxon-name></italic> sp. nov. <bold>C, D</bold><italic><tp:taxon-name><tp:taxon-name-part taxon-name-part-type="genus" reg="Mongoloniscus">M.</tp:taxon-name-part><tp:taxon-name-part taxon-name-part-type="species" reg="polyacanthum">polyacanthum</tp:taxon-name-part></tp:taxon-name></italic> sp. nov. <bold>E, F</bold><italic><tp:taxon-name><tp:taxon-name-part taxon-name-part-type="genus" reg="Mongoloniscus">M.</tp:taxon-name-part><tp:taxon-name-part taxon-name-part-type="species" reg="parvus">parvus</tp:taxon-name-part></tp:taxon-name></italic> sp. nov. <bold>G, H</bold><italic><tp:taxon-name><tp:taxon-name-part taxon-name-part-type="genus" reg="Mongoloniscus">M.</tp:taxon-name-part><tp:taxon-name-part taxon-name-part-type="species" reg="orientalis">orientalis</tp:taxon-name-part></tp:taxon-name></italic> sp. nov. The blue circles show the noduli laterales arrangement. Scale bars: 3 mm.</p></caption><graphic xmlns:xlink="http://www.w3.org/1999/xlink" xlink:href="zookeys-1202-229_article-113560__-g004.jpg" position="float" orientation="portrait" xlink:type="simple" id="oo_1054577.jpg"><uri content-type="original_file" xlink:type="simple">https://binary.pensoft.net/fig/1054577</uri></graphic></fig><fig id="F3" position="float" orientation="portrait"><object-id xmlns:xlink="http://www.w3.org/1999/xlink" content-type="doi" xlink:type="simple">10.3897/zookeys.1202.113560.figure3</object-id><object-id xmlns:xlink="http://www.w3.org/1999/xlink" content-type="arpha" xlink:type="simple">936F3754-BF06-5685-8927-FA493B776ABA</object-id><label>Figure 3.</label><caption><p>Habitus of <italic><tp:taxon-name><tp:taxon-name-part taxon-name-part-type="genus" reg="Mongoloniscus">Mongoloniscus</tp:taxon-name-part><tp:taxon-name-part taxon-name-part-type="species" reg="sinensis">sinensis</tp:taxon-name-part></tp:taxon-name></italic> (Dollfus, 1901), male <bold>A</bold> dorsal view, the blue circles show the noduli laterales arrangement <bold>B</bold> cephalon and pereonites 1 and 2 in dorsal view <bold>C</bold> pleopod 1 exopod <bold>D</bold> pleopod 1 endopod.</p></caption><graphic xmlns:xlink="http://www.w3.org/1999/xlink" xlink:href="zookeys-1202-229_article-113560__-g003.jpg" position="float" orientation="portrait" xlink:type="simple" id="oo_1054576.jpg"><uri content-type="original_file" xlink:type="simple">https://binary.pensoft.net/fig/1054576</uri></graphic></fig></tp:treatment-sec></tp:taxon-treatment>
