# Supplementary material for: ﻿Taxonomic study on the genus Mongoloniscus Verhoeff, 1930 (Isopoda, Agnaridae) from China: morphological and phylogenetic analyses
Source: Zookeys. 2024 May 23;1202:229–53. doi: 10.3897/zookeys.1202.113560 (PMC11140264; doi:10.3897/zookeys.1202.113560)
Supplement: XML Treatment for Mongoloniscus orientalis [file zookeys.1202.113560-treatment5.xml]

<!DOCTYPE tp:taxon-treatment
  PUBLIC "-//TaxonX//DTD Taxonomic Treatment Publishing DTD v0 20100105//EN" "tax-treatment-NSO.dtd">
<tp:taxon-treatment xmlns:tp="http://www.plazi.org/taxpub"><tp:treatment-meta><kwd-group><label>Taxon classification</label><kwd>
                <named-content content-type="kingdom">Animalia</named-content>
              </kwd><kwd>
                <named-content content-type="order">Isopoda</named-content>
              </kwd><kwd>
                <named-content content-type="family">Agnaridae</named-content>
              </kwd></kwd-group><mixed-citation publication-type="journal"><person-group><name><surname>Jiang</surname><given-names>Chao</given-names></name><name><surname>Zhong</surname><given-names>Jing</given-names></name><name><surname>Wang</surname><given-names>Zhidong</given-names></name><name><surname>Li</surname><given-names>Weichun</given-names></name><name><surname>Huang</surname><given-names>Luqi</given-names></name></person-group><article-title>﻿Taxonomic study on the genus <italic><tp:taxon-name><tp:taxon-name-part taxon-name-part-type="genus" reg="Mongoloniscus">Mongoloniscus</tp:taxon-name-part></tp:taxon-name></italic> Verhoeff, 1930 (<tp:taxon-name><tp:taxon-name-part taxon-name-part-type="order">Isopoda</tp:taxon-name-part></tp:taxon-name>, <tp:taxon-name><tp:taxon-name-part taxon-name-part-type="family">Agnaridae</tp:taxon-name-part></tp:taxon-name>) from China: morphological and phylogenetic analyses</article-title><source>Zookeys</source><day>23</day><month>05</month><year>2024</year><volume>1202</volume><fpage>229</fpage><lpage>253</lpage><pub-id pub-id-type="doi">10.3897/zookeys.1202.113560</pub-id></mixed-citation></tp:treatment-meta><tp:nomenclature><label>﻿</label><tp:taxon-name>
              <object-id xmlns:xlink="http://www.w3.org/1999/xlink" content-type="arpha" xlink:type="simple">A82F149B-6F30-506F-A72E-0F946E46DB0E</object-id>
              <tp:taxon-name-part taxon-name-part-type="genus" reg="Mongoloniscus">Mongoloniscus</tp:taxon-name-part>
              <tp:taxon-name-part taxon-name-part-type="species" reg="orientalis">orientalis</tp:taxon-name-part>
              <object-id xmlns:xlink="http://www.w3.org/1999/xlink" content-type="zoobank" xlink:type="simple">https://zoobank.org/B8C37716-798D-4BEA-8A20-F80F39EEE983</object-id>
            </tp:taxon-name><tp:taxon-authority>Jiang, Li &amp; Huang</tp:taxon-authority><tp:taxon-status xmlns:xlink="http://www.w3.org/1999/xlink" xlink:type="simple">sp. nov.</tp:taxon-status><xref ref-type="fig" rid="F4">Figs 4G, H</xref><xref ref-type="fig" rid="F8">, 8</xref></tp:nomenclature><tp:treatment-sec sec-type="type material" id="SECID0EV3AG"><title>Type material.</title><p><bold><italic>Holotype</italic>. China</bold>: ♂ (20230403006), <bold>Heilongjiang Province</bold>, Harbin: Xiangfang District, Longrui Residential (126.6821°N, 45.7233°E), 160 m asl., 3.ix.2023, coll. Junjie Zong.</p><p><bold><italic>Paratypes</italic>.</bold> 6 ♂♂, 13 ♀♀ (20230403003–20230403008), same data as the holotype. <bold>China</bold>: 2 ♂♂, 2 ♀♀ (20231030301, -02), <bold>Shanxi Province</bold>, Taiyuan: Longcheng Forestry Park (<named-content xmlns:xlink="http://www.w3.org/1999/xlink" content-type="dwc:verbatimCoordinates" xlink:type="simple"><named-content content-type="geo-json" specific-use="{&#34;type&#34;:&#34;Point&#34;,&#34;coordinates&#34;:[112.756500,37.922800]}" id="NCID0EY4AG" xlink:type="simple">37.9228°N, 112.7565°E</named-content></named-content>), 1610 m asl., 30.x.2023, coll. Tianyun Chen, Yuan Xiong &amp; Jiabo Fan.</p></tp:treatment-sec><tp:treatment-sec sec-type="diagnosis" id="SECID0E44AG"><title>Diagnosis.</title><p>Antennal flagellum with distal article as long as proximal article. Pereopod 6 basis fringed with long setae. Pereopod 7 ischium with sternal margin slightly concave and fringed with setae carpus with rounded lamellar lobe on tergal margin. Apex of pleopod 1 exopod bilobed, outer lobe larger than inner one.</p></tp:treatment-sec><tp:treatment-sec sec-type="description" id="SECID0EC5AG"><title>Description.</title><p><bold><italic>Body</italic></bold> length of males 8–12 mm and females 7–16 mm. Body elongated and convex, ~ 2.8× as long as widest pereonite. Dorsum distinctly granulated, brown-gray color with usual yellowish muscle spots. Numerous gland pores along entire pereonites margin (Fig. <xref ref-type="fig" rid="F4">4G, H</xref>). Pereonite 1 with rounded postero-lateral corners, distal margin nearly straight. Noduli laterales on pereonites 1–4 and 7 shifted from lateral margins than those on pereonites 5 and 6. Telson triangular, slightly wider than length, outer margin slightly concave near middle, posterior apex pointed; uropodal exopod ~ 2.8–3.6× as long as protopod in males and ~ 1.2–2× in females; protopod with an incision on outer margin (Figs <xref ref-type="fig" rid="F4">4G, H</xref>, <xref ref-type="fig" rid="F8">8B</xref>).</p><p><bold><italic>Cephalon</italic></bold> with medial lobe triangular, not surpassing lateral lobes in dorsal view. Eyes with 20 ommatidia. Antenna with fifth article of peduncle longer than flagellum; flagellum with distal article as long as proximal one (Fig. <xref ref-type="fig" rid="F8">8C</xref>).</p><fig id="F8" position="float" orientation="portrait"><object-id xmlns:xlink="http://www.w3.org/1999/xlink" content-type="doi" xlink:type="simple">10.3897/zookeys.1202.113560.figure8</object-id><object-id xmlns:xlink="http://www.w3.org/1999/xlink" content-type="arpha" xlink:type="simple">CDD495A2-2394-5E81-8B0B-0F4BC97951CB</object-id><label>Figure 8.</label><caption><p><italic><tp:taxon-name><tp:taxon-name-part taxon-name-part-type="genus" reg="Mongoloniscus">Mongoloniscus</tp:taxon-name-part><tp:taxon-name-part taxon-name-part-type="species" reg="orientalis">orientalis</tp:taxon-name-part></tp:taxon-name></italic> sp. nov., holotype <bold>A</bold> cephalon, pereonites 1 and 2 in dorsal view <bold>B</bold> pleonites, telson and uropod in dorsal view <bold>C</bold> second antenna <bold>D</bold> pereopod 1 <bold>E</bold> pereopod 6 <bold>F</bold> pereopod 7 <bold>G</bold> pleopod 1 <bold>H</bold> pleopod 2 <bold>I–K</bold> pleopods 3–5 exopods. Scale bars: 1 mm.</p></caption><graphic xmlns:xlink="http://www.w3.org/1999/xlink" xlink:href="zookeys-1202-229_article-113560__-g008.jpg" position="float" orientation="portrait" xlink:type="simple" id="oo_1054581.jpg"><uri content-type="original_file" xlink:type="simple">https://binary.pensoft.net/fig/1054581</uri></graphic></fig><p><bold><italic>Pereopod</italic></bold> 1 bearing a brush of long setae on its carpus and merus (Fig. <xref ref-type="fig" rid="F8">8D</xref>). Pereopod 6 basis fringed with long setae (Fig. <xref ref-type="fig" rid="F8">8E</xref>). Pereopod 7 ischium with sternal margin slightly concave and fringed with setae, rostral surface with shallow depression; carpus with rounded lamellar lobe on tergal margin (Fig. <xref ref-type="fig" rid="F8">8F</xref>).</p><p><bold><italic>Pleopods</italic></bold> 1–5 exopods with monospiracular internal lungs (Fig. <xref ref-type="fig" rid="F8">8G–K</xref>). Male: pleopod 1 exopod drop-like, outer margin sinuous, apex bilobed; outer lobe larger than inner one, inner lobe bearing one seta at apex (Fig. <xref ref-type="fig" rid="F8">8G</xref>). Pleopod 2 exopod nearly triangular, bearing one line of setae on outer margin (Fig. <xref ref-type="fig" rid="F8">8H</xref>). Pleopod 1 endopod with broad basal part, narrowed towards apex, apex bent outwards and pointed (Fig. <xref ref-type="fig" rid="F8">8G</xref>); pleopod 2 endopod longer than exopod, distal article thin and long (Fig. <xref ref-type="fig" rid="F8">8H</xref>).</p></tp:treatment-sec><tp:treatment-sec sec-type="remarks" id="SECID0E3BBG"><title>Remarks.</title><p>This new species resembles <italic><tp:taxon-name><tp:taxon-name-part taxon-name-part-type="genus" reg="Mongoloniscus">M.</tp:taxon-name-part><tp:taxon-name-part taxon-name-part-type="species" reg="koreanus">koreanus</tp:taxon-name-part></tp:taxon-name></italic> by basis of pereopod 6 having long setae and a distal protrusion on the sternal margin, ischium of pereopod 7 fringed with setae. However, it can be differentiated from the latter by antenna with two equal flagellum articles, and its noduli laterales on pereonites 1–4 and 7 are much farther from lateral margins than those on pereonites 5 and 6. In <italic><tp:taxon-name><tp:taxon-name-part taxon-name-part-type="genus" reg="Mongoloniscus">M.</tp:taxon-name-part><tp:taxon-name-part taxon-name-part-type="species" reg="koreanus">koreanus</tp:taxon-name-part></tp:taxon-name></italic>, the distal article of the flagellum is twice as long as the proximal article, and the noduli laterals are almost at the same distance from the lateral margin. Furthermore, this species together with <italic><tp:taxon-name><tp:taxon-name-part taxon-name-part-type="genus" reg="Mongoloniscus">M.</tp:taxon-name-part><tp:taxon-name-part taxon-name-part-type="species" reg="koreanus">koreanus</tp:taxon-name-part></tp:taxon-name></italic> formed two clearly different clades in the phylogenetic analysis (Fig. <xref ref-type="fig" rid="F2">2</xref>), whose interspecific distances were much higher than their intraspecies distances (Suppl. material <xref ref-type="supplementary-material" rid="S1">1</xref>: table S2).</p></tp:treatment-sec><tp:treatment-sec sec-type="etymology" id="SECID0ELDBG"><title>Etymology.</title><p>Latin <italic>orientalis</italic> = east. The new species name refers to its distribution in east China. We suggest the Chinese common name as “东方蒙潮虫”.</p></tp:treatment-sec><tp:treatment-sec sec-type="distribution" id="SECID0E2DBG"><title>Distribution.</title><p>China (Heilongjiang, Shanxi).</p></tp:treatment-sec><tp:treatment-sec><!--Section generated to contain objects referenced in tp:taxon-treatment.--><fig id="F4" position="float" orientation="portrait"><object-id xmlns:xlink="http://www.w3.org/1999/xlink" content-type="doi" xlink:type="simple">10.3897/zookeys.1202.113560.figure4</object-id><object-id xmlns:xlink="http://www.w3.org/1999/xlink" content-type="arpha" xlink:type="simple">D319A900-33CF-5D6F-9952-4633E45BB633</object-id><label>Figure 4.</label><caption><p>Habitus of <italic><tp:taxon-name><tp:taxon-name-part taxon-name-part-type="genus" reg="Mongoloniscus">Mongoloniscus</tp:taxon-name-part></tp:taxon-name></italic> species <bold>A, C, E, G</bold> male, holotype <bold>B, D, F, H</bold> female, paratype <bold>A, B</bold><italic><tp:taxon-name><tp:taxon-name-part taxon-name-part-type="genus" reg="Mongoloniscus">M.</tp:taxon-name-part><tp:taxon-name-part taxon-name-part-type="species" reg="crenatus">crenatus</tp:taxon-name-part></tp:taxon-name></italic> sp. nov. <bold>C, D</bold><italic><tp:taxon-name><tp:taxon-name-part taxon-name-part-type="genus" reg="Mongoloniscus">M.</tp:taxon-name-part><tp:taxon-name-part taxon-name-part-type="species" reg="polyacanthum">polyacanthum</tp:taxon-name-part></tp:taxon-name></italic> sp. nov. <bold>E, F</bold><italic><tp:taxon-name><tp:taxon-name-part taxon-name-part-type="genus" reg="Mongoloniscus">M.</tp:taxon-name-part><tp:taxon-name-part taxon-name-part-type="species" reg="parvus">parvus</tp:taxon-name-part></tp:taxon-name></italic> sp. nov. <bold>G, H</bold><italic><tp:taxon-name><tp:taxon-name-part taxon-name-part-type="genus" reg="Mongoloniscus">M.</tp:taxon-name-part><tp:taxon-name-part taxon-name-part-type="species" reg="orientalis">orientalis</tp:taxon-name-part></tp:taxon-name></italic> sp. nov. The blue circles show the noduli laterales arrangement. Scale bars: 3 mm.</p></caption><graphic xmlns:xlink="http://www.w3.org/1999/xlink" xlink:href="zookeys-1202-229_article-113560__-g004.jpg" position="float" orientation="portrait" xlink:type="simple" id="oo_1054577.jpg"><uri content-type="original_file" xlink:type="simple">https://binary.pensoft.net/fig/1054577</uri></graphic></fig><fig id="F2" position="float" orientation="portrait"><object-id xmlns:xlink="http://www.w3.org/1999/xlink" content-type="doi" xlink:type="simple">10.3897/zookeys.1202.113560.figure2</object-id><object-id xmlns:xlink="http://www.w3.org/1999/xlink" content-type="arpha" xlink:type="simple">B0A3E48C-8D34-5CF9-AE66-4BAE33B89A55</object-id><label>Figure 2.</label><caption><p>Maximum likelihood phylogenetic tree based on combined <abbrev xmlns:xlink="http://www.w3.org/1999/xlink" xlink:title="cytochrome c oxidase subunit I" id="ABBRID0E2NAE" xlink:type="simple">COI</abbrev> and 28S data for <italic><tp:taxon-name><tp:taxon-name-part taxon-name-part-type="genus" reg="Mongoloniscus">Mongoloniscus</tp:taxon-name-part></tp:taxon-name></italic>. Values above the branches represent the posterior probability (<abbrev xmlns:xlink="http://www.w3.org/1999/xlink" xlink:title="posterior probability" id="ABBRID0EGOAE" xlink:type="simple">PP</abbrev>) and bootstrap support (<abbrev xmlns:xlink="http://www.w3.org/1999/xlink" xlink:title="bootstrap support" id="ABBRID0EKOAE" xlink:type="simple">BS</abbrev>), <abbrev xmlns:xlink="http://www.w3.org/1999/xlink" xlink:title="bootstrap support" id="ABBRID0EOOAE" xlink:type="simple">BS</abbrev> &lt; 70% or <abbrev xmlns:xlink="http://www.w3.org/1999/xlink" xlink:title="posterior probability" id="ABBRID0ESOAE" xlink:type="simple">PP</abbrev> &lt; 0.9 are indicated as hyphens.</p></caption><graphic xmlns:xlink="http://www.w3.org/1999/xlink" xlink:href="zookeys-1202-229_article-113560__-g002.jpg" position="float" orientation="portrait" xlink:type="simple" id="oo_1054575.jpg"><uri content-type="original_file" xlink:type="simple">https://binary.pensoft.net/fig/1054575</uri></graphic></fig><supplementary-material xmlns:xlink="http://www.w3.org/1999/xlink" id="S1" position="float" orientation="portrait" xlink:type="simple"><object-id content-type="doi" xlink:type="simple">10.3897/zookeys.1202.113560.suppl1</object-id><object-id content-type="arpha" xlink:type="simple">69AE8C64-5B18-5771-85EE-8A5927E1AAA0</object-id><label>Supplementary material 1</label><caption><p>Supporting Information</p></caption><statement content-type="dataType"><label>Data type</label><p>docx</p></statement><statement content-type="notes"><label>Explanation note</label><p><bold>table S1.</bold> Species vouchers and GenBank accession numbers; <bold>table S2.</bold> Pairwise genetic divergence (K2P-distance) among <italic><tp:taxon-name><tp:taxon-name-part taxon-name-part-type="genus" reg="Mongoloniscus">Mongoloniscus</tp:taxon-name-part></tp:taxon-name></italic> species of China using <abbrev xlink:title="cytochrome c oxidase subunit I" id="ABBRID0EU2CI" xlink:type="simple">COI</abbrev> sequences.</p></statement><media xlink:href="zookeys-1202-229_article-113560__-s001.docx" mimetype="application" mime-subtype="vnd.openxmlformats-officedocument.wordprocessingml.document" position="float" orientation="portrait" xlink:type="simple" id="oo_1054582.docx"><uri content-type="original_file" xlink:type="simple">https://binary.pensoft.net/file/1054582</uri></media><permissions><license xlink:type="simple"><license-p>This dataset is made available under the Open Database License (http://opendatacommons.org/licenses/odbl/1.0/). The Open Database License (ODbL) is a license agreement intended to allow users to freely share, modify, and use this Dataset while maintaining this same freedom for others, provided that the original source and author(s) are credited.</license-p></license></permissions><attrib specific-use="authors">Chao Jiang, Jing Zhong, Zhidong Wang, Weichun Li, Luqi Huang</attrib></supplementary-material></tp:treatment-sec></tp:taxon-treatment>
