# Supplementary material for: ﻿Taxonomic study on the genus Mongoloniscus Verhoeff, 1930 (Isopoda, Agnaridae) from China: morphological and phylogenetic analyses
Source: Zookeys. 2024 May 23;1202:229–53. doi: 10.3897/zookeys.1202.113560 (PMC11140264; doi:10.3897/zookeys.1202.113560)
Supplement: XML Treatment for Mongoloniscus koreanus [file zookeys.1202.113560-treatment6.xml]

<!DOCTYPE tp:taxon-treatment
  PUBLIC "-//TaxonX//DTD Taxonomic Treatment Publishing DTD v0 20100105//EN" "tax-treatment-NSO.dtd">
<tp:taxon-treatment xmlns:tp="http://www.plazi.org/taxpub"><tp:treatment-meta><kwd-group><label>Taxon classification</label><kwd>
                <named-content content-type="kingdom">Animalia</named-content>
              </kwd><kwd>
                <named-content content-type="order">Isopoda</named-content>
              </kwd><kwd>
                <named-content content-type="family">Agnaridae</named-content>
              </kwd></kwd-group><mixed-citation publication-type="journal"><person-group><name><surname>Jiang</surname><given-names>Chao</given-names></name><name><surname>Zhong</surname><given-names>Jing</given-names></name><name><surname>Wang</surname><given-names>Zhidong</given-names></name><name><surname>Li</surname><given-names>Weichun</given-names></name><name><surname>Huang</surname><given-names>Luqi</given-names></name></person-group><article-title>﻿Taxonomic study on the genus <italic><tp:taxon-name><tp:taxon-name-part taxon-name-part-type="genus" reg="Mongoloniscus">Mongoloniscus</tp:taxon-name-part></tp:taxon-name></italic> Verhoeff, 1930 (<tp:taxon-name><tp:taxon-name-part taxon-name-part-type="order">Isopoda</tp:taxon-name-part></tp:taxon-name>, <tp:taxon-name><tp:taxon-name-part taxon-name-part-type="family">Agnaridae</tp:taxon-name-part></tp:taxon-name>) from China: morphological and phylogenetic analyses</article-title><source>Zookeys</source><day>23</day><month>05</month><year>2024</year><volume>1202</volume><fpage>229</fpage><lpage>253</lpage><pub-id pub-id-type="doi">10.3897/zookeys.1202.113560</pub-id></mixed-citation></tp:treatment-meta><tp:nomenclature><label>﻿</label><tp:taxon-name>
              <object-id xmlns:xlink="http://www.w3.org/1999/xlink" content-type="arpha" xlink:type="simple">F759144B-9079-5DB4-8A1B-9BBA3245C6CF</object-id>
              <tp:taxon-name-part taxon-name-part-type="genus" reg="Mongoloniscus">Mongoloniscus</tp:taxon-name-part>
              <tp:taxon-name-part taxon-name-part-type="species" reg="koreanus">koreanus</tp:taxon-name-part>
            </tp:taxon-name><tp:taxon-authority>(Verhoeff, 1930)</tp:taxon-authority><tp:nomenclature-citation-list><tp:nomenclature-citation><tp:taxon-name><tp:taxon-name-part taxon-name-part-type="genus" reg="Protracheoniscus">Protracheoniscus</tp:taxon-name-part> (<tp:taxon-name-part taxon-name-part-type="subgenus" reg="Mongoloniscus">Mongoloniscus</tp:taxon-name-part>) <tp:taxon-name-part taxon-name-part-type="species" reg="koreanus">koreanus</tp:taxon-name-part></tp:taxon-name><comment>Verhoeff, 1930: 117, figs 14, 15.</comment></tp:nomenclature-citation><tp:nomenclature-citation><tp:taxon-name>
                  <tp:taxon-name-part taxon-name-part-type="genus" reg="Mongoloniscus">Mongoloniscus</tp:taxon-name-part>
                  <tp:taxon-name-part taxon-name-part-type="species" reg="koreanus">koreanus</tp:taxon-name-part>
                </tp:taxon-name><comment>: <xref ref-type="bibr" rid="B18">Kwon 1993</xref>: 149, figs 12, 13; Kwon 1995: 528.</comment></tp:nomenclature-citation><tp:nomenclature-citation><tp:taxon-name>
                  <tp:taxon-name-part taxon-name-part-type="genus" reg="Mongoloniscus">Mongoloniscus</tp:taxon-name-part>
                  <tp:taxon-name-part taxon-name-part-type="species" reg="nigrogranulatus">nigrogranulatus</tp:taxon-name-part>
                </tp:taxon-name><comment>Kwon &amp; Taiti, 1993: 48, figs 201–208.</comment></tp:nomenclature-citation><tp:nomenclature-citation><tp:taxon-name>
                  <tp:taxon-name-part taxon-name-part-type="genus" reg="Nagurus">Nagurus</tp:taxon-name-part>
                  <tp:taxon-name-part taxon-name-part-type="species" reg="tsushimaensis">tsushimaensis</tp:taxon-name-part>
                </tp:taxon-name><comment>Nunomura, 1987: 30, fig. 113.</comment></tp:nomenclature-citation><tp:nomenclature-citation><tp:taxon-name>
                  <tp:taxon-name-part taxon-name-part-type="genus" reg="Nagurus">Nagurus</tp:taxon-name-part>
                  <tp:taxon-name-part taxon-name-part-type="species" reg="pallidus">pallidus</tp:taxon-name-part>
                </tp:taxon-name><comment>: Nunomura 1991: 8, fig. 171.</comment></tp:nomenclature-citation></tp:nomenclature-citation-list></tp:nomenclature><tp:treatment-sec sec-type="material" id="SECID0EKHBG"><title>Examined material.</title><p><bold>China</bold>: 2 spms (20200813002, 20200813006), <bold>Anhui Province</bold>, Hefei, Binghu National Forestry Park (<named-content xmlns:xlink="http://www.w3.org/1999/xlink" content-type="dwc:verbatimCoordinates" xlink:type="simple"><named-content content-type="geo-json" specific-use="{&#34;type&#34;:&#34;Point&#34;,&#34;coordinates&#34;:[117.372800,31.723000]}" id="NCID0EXHBG" xlink:type="simple">31.7230°N, 117.3728°E</named-content></named-content>), 20 m asl., 13.viii.2020, coll. Chao Jiang; 2 spms (20230324029–20230324030), Qimen county: Qishan Town, Qichang Road (<named-content xmlns:xlink="http://www.w3.org/1999/xlink" content-type="dwc:verbatimCoordinates" xlink:type="simple"><named-content content-type="geo-json" specific-use="{&#34;type&#34;:&#34;Point&#34;,&#34;coordinates&#34;:[117.684100,29.866600]}" id="NCID0E6HBG" xlink:type="simple">29.8666°N, 117.6841°E</named-content></named-content>), 150 m asl., 24.iii.2023, coll. Chao Jiang; 28 spms (20230327116–20230327129), Ningguo County, Yunti She Village, Qianqiushezu (<named-content xmlns:xlink="http://www.w3.org/1999/xlink" content-type="dwc:verbatimCoordinates" xlink:type="simple"><named-content content-type="geo-json" specific-use="{&#34;type&#34;:&#34;Point&#34;,&#34;coordinates&#34;:[117.684100,29.866600]}" id="NCID0EHIBG" xlink:type="simple">29.8666°N, 117.6841°E</named-content></named-content>), 150 m asl., 27.iii.2023, coll. Chao Jiang; 26 spms (20230326076–20230326088, 20230327102–20230327103), Xijin Streets, Cuizhu Park (<named-content xmlns:xlink="http://www.w3.org/1999/xlink" content-type="dwc:verbatimCoordinates" xlink:type="simple"><named-content content-type="geo-json" specific-use="{&#34;type&#34;:&#34;Point&#34;,&#34;coordinates&#34;:[118.971000,30.631900]}" id="NCID0EPIBG" xlink:type="simple">30.6319°N, 118.9710°E</named-content></named-content>), 60 m asl., 27–28.iii.2023, coll. Chao Jiang; 9 spms (20230324017–20230324021), Xiuning County, Qiyunshan Service Area (<named-content xmlns:xlink="http://www.w3.org/1999/xlink" content-type="dwc:verbatimCoordinates" xlink:type="simple"><named-content content-type="geo-json" specific-use="{&#34;type&#34;:&#34;Point&#34;,&#34;coordinates&#34;:[118.132100,29.754000]}" id="NCID0EXIBG" xlink:type="simple">29.7540°N, 118.1321°E</named-content></named-content>), 200 m asl., 24.iii.2023, coll. Chao Jiang; 1 spm (20230325071), Huangshan, Tankou Town, Hougu (<named-content xmlns:xlink="http://www.w3.org/1999/xlink" content-type="dwc:verbatimCoordinates" xlink:type="simple"><named-content content-type="geo-json" specific-use="{&#34;type&#34;:&#34;Point&#34;,&#34;coordinates&#34;:[118.152700,30.074000]}" id="NCID0E6IBG" xlink:type="simple">30.0740°N, 118.1527°E</named-content></named-content>), 510 m asl., 25.iii.2023, coll. Chao Jiang; 12 spms (20230215006–20230215008), Bozhou: Bozhou Cultural Park (<named-content xmlns:xlink="http://www.w3.org/1999/xlink" content-type="dwc:verbatimCoordinates" xlink:type="simple"><named-content content-type="geo-json" specific-use="{&#34;type&#34;:&#34;Point&#34;,&#34;coordinates&#34;:[115.761600,33.828600]}" id="NCID0EHJBG" xlink:type="simple">33.8286°N, 115.7616°E</named-content></named-content>), 15.ii.2023, coll. Chao Jiang; 2 spms (20230214004, 20230214005), Fuyang, Yingquan district, Wuming Service Area, (<named-content xmlns:xlink="http://www.w3.org/1999/xlink" content-type="dwc:verbatimCoordinates" xlink:type="simple"><named-content content-type="geo-json" specific-use="{&#34;type&#34;:&#34;Point&#34;,&#34;coordinates&#34;:[115.893500,33.045800]}" id="NCID0EPJBG" xlink:type="simple">33.0458°N, 115.8935°E</named-content></named-content>), 14.ii.2023, coll. Chao Jiang. 2 spms (20201018028, 20201018037), <bold>Chongqing</bold>, Jiangbei District, Tieshanping Forestry Park (<named-content xmlns:xlink="http://www.w3.org/1999/xlink" content-type="dwc:verbatimCoordinates" xlink:type="simple"><named-content content-type="geo-json" specific-use="{&#34;type&#34;:&#34;Point&#34;,&#34;coordinates&#34;:[106.664500,29.595700]}" id="NCID0EZJBG" xlink:type="simple">29.5957°N, 106.6645°E</named-content></named-content>), 450 m asl., 18.x.2020, coll. Chao Jiang &amp; Zhidong Wang. 13 spms (20201118001, -12, -18, -20, -22, -25, -30, -37, -38, -40, -41, -43), <bold>Guangxi Zhuang Autonomous Region</bold>, Guilin, Guangxi Guilin National Forestry Park (<named-content xmlns:xlink="http://www.w3.org/1999/xlink" content-type="dwc:verbatimCoordinates" xlink:type="simple"><named-content content-type="geo-json" specific-use="{&#34;type&#34;:&#34;Point&#34;,&#34;coordinates&#34;:[110.254300,25.220700]}" id="NCID0EDKBG" xlink:type="simple">25.2207°N, 110.2543°E</named-content></named-content>), 18.xi.2020, coll. Zhidong Wang. <bold>Guizhou Province</bold>, 20 spms, (20201020001, -4, -7, -9, -10, -14, -16, -17, -20, -21, -24, -25, -27, -29, -30, -31, -35, -36, -39, -40), Zhengning County, Yelangdong Scenic Area (<named-content xmlns:xlink="http://www.w3.org/1999/xlink" content-type="dwc:verbatimCoordinates" xlink:type="simple"><named-content content-type="geo-json" specific-use="{&#34;type&#34;:&#34;Point&#34;,&#34;coordinates&#34;:[105.624800,26.091800]}" id="NCID0ENKBG" xlink:type="simple">26.0918°N, 105.6248°E</named-content></named-content>), 1070 m asl., 20.x.2020, coll. Chao Jiang &amp; Zhidong Wang; 8 spms (20210601038–20210601045), Guiyang: Jinhua town, Shangcheng West Road (<named-content xmlns:xlink="http://www.w3.org/1999/xlink" content-type="dwc:verbatimCoordinates" xlink:type="simple"><named-content content-type="geo-json" specific-use="{&#34;type&#34;:&#34;Point&#34;,&#34;coordinates&#34;:[106.574630,26.606700]}" id="NCID0EVKBG" xlink:type="simple">26.6067°N, 106.57463°E</named-content></named-content>), 1260 m asl., 1.vi.2021, coll. Chao Jiang; 16 spms (20210728020–20210728035), Jiangkou county, Fanjingshan National Nature Reserve (<named-content xmlns:xlink="http://www.w3.org/1999/xlink" content-type="dwc:verbatimCoordinates" xlink:type="simple"><named-content content-type="geo-json" specific-use="{&#34;type&#34;:&#34;Point&#34;,&#34;coordinates&#34;:[108.773300,27.846400]}" id="NCID0E4KBG" xlink:type="simple">27.8464°N, 108.7733°E</named-content></named-content>), 1510 m asl., 28.vii.2021, coll. Zhidong Wang. 3 spms (20210410069–20210410071), <bold>Hubei Province</bold>, Jingmen, Xiangshan II Road, Youyuan (<named-content xmlns:xlink="http://www.w3.org/1999/xlink" content-type="dwc:verbatimCoordinates" xlink:type="simple"><named-content content-type="geo-json" specific-use="{&#34;type&#34;:&#34;Point&#34;,&#34;coordinates&#34;:[112.199900,31.044100]}" id="NCID0EHLBG" xlink:type="simple">31.0441°N, 112.1999°E</named-content></named-content>), 80 m asl., 10.iv.2021, coll. Zhidong Wang &amp; Tianyun Chen; 5 spms (20210414063, -64, 20210414066–20210414068), Shennongjia: shennongding (<named-content xmlns:xlink="http://www.w3.org/1999/xlink" content-type="dwc:verbatimCoordinates" xlink:type="simple"><named-content content-type="geo-json" specific-use="{&#34;type&#34;:&#34;Point&#34;,&#34;coordinates&#34;:[110.358300,31.490200]}" id="NCID0EPLBG" xlink:type="simple">31.4902°N, 110.3583°E</named-content></named-content>), 1840 m asl., 14.iv.2021, coll. Zhidong Wang &amp; Tianyun Chen; 9 spms (20210415051–20210415059), Shiyan, Niutoushan National Forestry Park (<named-content xmlns:xlink="http://www.w3.org/1999/xlink" content-type="dwc:verbatimCoordinates" xlink:type="simple"><named-content content-type="geo-json" specific-use="{&#34;type&#34;:&#34;Point&#34;,&#34;coordinates&#34;:[110.729800,32.611800]}" id="NCID0EXLBG" xlink:type="simple">32.6118°N, 110.7298°E</named-content></named-content>), 390 m asl., 15.iv.2021, coll. Zhidong Wang &amp; Tianyun Chen; 9 spms (20210415061–20210415069), Yuanyuan Park (<named-content xmlns:xlink="http://www.w3.org/1999/xlink" content-type="dwc:verbatimCoordinates" xlink:type="simple"><named-content content-type="geo-json" specific-use="{&#34;type&#34;:&#34;Point&#34;,&#34;coordinates&#34;:[110.769500,32.611300]}" id="NCID0E6LBG" xlink:type="simple">32.6113°N, 110.7695°E</named-content></named-content>), 270 m asl., 15.iv.2021, coll. Zhidong Wang &amp; Tianyun Chen; 2 spms (20190321002, 20190321007), <bold>Hunan Province</bold>, Yongzhou, Puliqiao Town (<named-content xmlns:xlink="http://www.w3.org/1999/xlink" content-type="dwc:verbatimCoordinates" xlink:type="simple"><named-content content-type="geo-json" specific-use="{&#34;type&#34;:&#34;Point&#34;,&#34;coordinates&#34;:[111.599700,26.684900]}" id="NCID0EJMBG" xlink:type="simple">26.6849°N, 111.5997°E</named-content></named-content>), 160 m asl., 21.iii.2019, coll. Chao Jiang; 37 spms (20201107001, -2, -6, -7, -10, -14, -16, -18, -22, -24–-30, -32, -33, -35–-38, -40, -42, -44, -45, -47, -48, -50, -52–-54, -57, -60, -63, -64, -67), <bold>Jiangsu Province</bold>, Yancheng: Jiangsu Yancheng Wetland National Nature Reserve (Rare Birds) (<named-content xmlns:xlink="http://www.w3.org/1999/xlink" content-type="dwc:verbatimCoordinates" xlink:type="simple"><named-content content-type="geo-json" specific-use="{&#34;type&#34;:&#34;Point&#34;,&#34;coordinates&#34;:[120.504200,33.603500]}" id="NCID0ETMBG" xlink:type="simple">33.6035°N, 120.5042°E</named-content></named-content>), 5 m asl., 7.xi.2020, coll. Zhidong Wang; 9 spms (20201109001, -6, -9, -18, -27, -30, -31, -39, -42), Nanjing, Jiangjunshan Scenic Area (<named-content xmlns:xlink="http://www.w3.org/1999/xlink" content-type="dwc:verbatimCoordinates" xlink:type="simple"><named-content content-type="geo-json" specific-use="{&#34;type&#34;:&#34;Point&#34;,&#34;coordinates&#34;:[118.586100,32.100700]}" id="NCID0E2MBG" xlink:type="simple">32.1007°N, 118.5861°E</named-content></named-content>), 130 m asl., 9.xi.2020, coll. Zhidong Wang; 2 spms (20210801001, -2), <bold>Jiangxi Province</bold>, Nanchang, Zhaoxian Town, Meiling, (<named-content xmlns:xlink="http://www.w3.org/1999/xlink" content-type="dwc:verbatimCoordinates" xlink:type="simple"><named-content content-type="geo-json" specific-use="{&#34;type&#34;:&#34;Point&#34;,&#34;coordinates&#34;:[115.684800,28.724300]}" id="NCID0EFNBG" xlink:type="simple">28.7243°N, 115.6848°E</named-content></named-content>), 350 m asl., 1.viii.2021, coll. Zhidong Wang; 32 spms (20230217013–18, -26, -27), Dexing, Yincheng Street, Jishuihu Wetland Park (<named-content xmlns:xlink="http://www.w3.org/1999/xlink" content-type="dwc:verbatimCoordinates" xlink:type="simple"><named-content content-type="geo-json" specific-use="{&#34;type&#34;:&#34;Point&#34;,&#34;coordinates&#34;:[117.595200,28.935400]}" id="NCID0ENNBG" xlink:type="simple">28.9354°N, 117.5952°E</named-content></named-content>), 70 m asl., 17.ii.2022, coll. Chao Jiang; 23 spms (20230219018–20230219020), Dexing Railway Station (<named-content xmlns:xlink="http://www.w3.org/1999/xlink" content-type="dwc:verbatimCoordinates" xlink:type="simple"><named-content content-type="geo-json" specific-use="{&#34;type&#34;:&#34;Point&#34;,&#34;coordinates&#34;:[117.854400,28.958700]}" id="NCID0EVNBG" xlink:type="simple">28.9587°N, 117.8544°E</named-content></named-content>), 19.ii.2023, coll. Chao Jiang; 1 spm (20210330053), <bold>Shaanxi Province</bold>, Xi’an, Xi’anbei Railway Station, (<named-content xmlns:xlink="http://www.w3.org/1999/xlink" content-type="dwc:verbatimCoordinates" xlink:type="simple"><named-content content-type="geo-json" specific-use="{&#34;type&#34;:&#34;Point&#34;,&#34;coordinates&#34;:[108.934500,34.374100]}" id="NCID0E6NBG" xlink:type="simple">34.3741°N, 108.9345°E</named-content></named-content>), 350 m asl., 3.iii.2021, coll. Zhidong Wang; 26 spms (20220909001–20220909026), <bold>Sichuan Province</bold>, Yanting County, Yanting Service Area (<named-content xmlns:xlink="http://www.w3.org/1999/xlink" content-type="dwc:verbatimCoordinates" xlink:type="simple"><named-content content-type="geo-json" specific-use="{&#34;type&#34;:&#34;Point&#34;,&#34;coordinates&#34;:[105.380400,31.148100]}" id="NCID0EJOBG" xlink:type="simple">31.1481°N, 105.3804°E</named-content></named-content>), 360 m asl., 9.ix.2022, coll. Chao Jiang; 29 spms (20220911007), Tongjiang County: Nuoshuihe Town (<named-content xmlns:xlink="http://www.w3.org/1999/xlink" content-type="dwc:verbatimCoordinates" xlink:type="simple"><named-content content-type="geo-json" specific-use="{&#34;type&#34;:&#34;Point&#34;,&#34;coordinates&#34;:[107.185800,32.432000]}" id="NCID0EROBG" xlink:type="simple">32.4320°N, 107.1858°E</named-content></named-content>), 780 m asl., 11.ix.2022, coll. Chao Jiang; 28 spms (20220914002–20220914022), Bazhong, Bazhou District, Jiangbei Road, (<named-content xmlns:xlink="http://www.w3.org/1999/xlink" content-type="dwc:verbatimCoordinates" xlink:type="simple"><named-content content-type="geo-json" specific-use="{&#34;type&#34;:&#34;Point&#34;,&#34;coordinates&#34;:[106.737900,31.871800]}" id="NCID0EZOBG" xlink:type="simple">31.8718°N, 106.7379°E</named-content></named-content>), 380 m asl., 14.ix.2022, coll. Chao Jiang; 16 spms (20220829070, -71, -73–-84), Meishan, Taihe Town, Meishan Service Area, (<named-content xmlns:xlink="http://www.w3.org/1999/xlink" content-type="dwc:verbatimCoordinates" xlink:type="simple"><named-content content-type="geo-json" specific-use="{&#34;type&#34;:&#34;Point&#34;,&#34;coordinates&#34;:[106.737900,31.871800]}" id="NCID0EBPBG" xlink:type="simple">31.8718°N, 106.7379°E</named-content></named-content>), 380 m asl., 29.viii.2022, coll. Chao Jiang; 17 spms (20220829045, -47–-60), Jiajiang County, Jiajiang Bridge (<named-content xmlns:xlink="http://www.w3.org/1999/xlink" content-type="dwc:verbatimCoordinates" xlink:type="simple"><named-content content-type="geo-json" specific-use="{&#34;type&#34;:&#34;Point&#34;,&#34;coordinates&#34;:[103.575400,29.721600]}" id="NCID0EJPBG" xlink:type="simple">29.7216°N, 103.5754°E</named-content></named-content>), 380 m asl., 29.viii.2022, coll. Chao Jiang; 4 spms (20210528013–20210528015, -18), <bold>Yunnan Province</bold>, Linchang, Manpan Street, (<named-content xmlns:xlink="http://www.w3.org/1999/xlink" content-type="dwc:verbatimCoordinates" xlink:type="simple"><named-content content-type="geo-json" specific-use="{&#34;type&#34;:&#34;Point&#34;,&#34;coordinates&#34;:[100.098500,23.906100]}" id="NCID0ETPBG" xlink:type="simple">23.9061°N, 100.0985°E</named-content></named-content>), 1430 m asl., 28.v.2021, coll. Chao Jiang; 2 spms (20210531016, -17), Mianning Street (<named-content xmlns:xlink="http://www.w3.org/1999/xlink" content-type="dwc:verbatimCoordinates" xlink:type="simple"><named-content content-type="geo-json" specific-use="{&#34;type&#34;:&#34;Point&#34;,&#34;coordinates&#34;:[100.098300,23.878700]}" id="NCID0E2PBG" xlink:type="simple">23.8787°N, 100.0983°E</named-content></named-content>), 1430 m asl., 31.v.2021, coll. Chao Jiang; 6 spms (20210506004–20210506009), <bold>Zhejiang Province</bold>, Jinhua, Anwen Street, (<named-content xmlns:xlink="http://www.w3.org/1999/xlink" content-type="dwc:verbatimCoordinates" xlink:type="simple"><named-content content-type="geo-json" specific-use="{&#34;type&#34;:&#34;Point&#34;,&#34;coordinates&#34;:[120.457000,29.016900]}" id="NCID0EFQBG" xlink:type="simple">29.0169°N, 120.4570°E</named-content></named-content>), 390 m asl., 6.v.2021, coll. Chao Jiang; 27 spms (20230324076–20230324086), Hangzhou, Lin’an Service Area, (<named-content xmlns:xlink="http://www.w3.org/1999/xlink" content-type="dwc:verbatimCoordinates" xlink:type="simple"><named-content content-type="geo-json" specific-use="{&#34;type&#34;:&#34;Point&#34;,&#34;coordinates&#34;:[119.530800,30.207600]}" id="NCID0ENQBG" xlink:type="simple">30.2076°N, 119.5308°E</named-content></named-content>), 160 m asl., 24.iii.2023, coll. Chao Jiang; 2 spms (20230327058), Tianmushan National Nature Reserve (<named-content xmlns:xlink="http://www.w3.org/1999/xlink" content-type="dwc:verbatimCoordinates" xlink:type="simple"><named-content content-type="geo-json" specific-use="{&#34;type&#34;:&#34;Point&#34;,&#34;coordinates&#34;:[119.444800,30.319000]}" id="NCID0EVQBG" xlink:type="simple">30.3190°N, 119.4448°E</named-content></named-content>), 350 m asl., 27.iii.2023, coll. Chao Jiang; 11 spms (20230328039–20230328044), Huzhou, Huzhou Railway Station (<named-content xmlns:xlink="http://www.w3.org/1999/xlink" content-type="dwc:verbatimCoordinates" xlink:type="simple"><named-content content-type="geo-json" specific-use="{&#34;type&#34;:&#34;Point&#34;,&#34;coordinates&#34;:[120.023800,30.862800]}" id="NCID0E4QBG" xlink:type="simple">30.8628°N, 120.0238°E</named-content></named-content>), 160 m asl., 28.iii.2023, coll. Chao Jiang; 8 spms (20230324004–20230324009), Wuxing District, Zhihe Road (120.0211E, 30.8706N), 20 m asl., 24.iii.2023, coll. Chao Jiang; 12 spms (20230328057–20230328059), Wuxing District, Renhuangshan Mountain, (<named-content xmlns:xlink="http://www.w3.org/1999/xlink" content-type="dwc:verbatimCoordinates" xlink:type="simple"><named-content content-type="geo-json" specific-use="{&#34;type&#34;:&#34;Point&#34;,&#34;coordinates&#34;:[120.057200,30.897300]}" id="NCID0EFRBG" xlink:type="simple">30.8973°N, 120.0572°E</named-content></named-content>), 80 m asl., 28.iii.2023, coll. Chao Jiang; 4 spms (20230328008–20230328011), Anji County, Fenghuanshan Park (<named-content xmlns:xlink="http://www.w3.org/1999/xlink" content-type="dwc:verbatimCoordinates" xlink:type="simple"><named-content content-type="geo-json" specific-use="{&#34;type&#34;:&#34;Point&#34;,&#34;coordinates&#34;:[119.701300,30.619800]}" id="NCID0ENRBG" xlink:type="simple">30.6198°N, 119.7013°E</named-content></named-content>), 160 m asl., 28.iii.2023, coll. Chao Jiang.</p></tp:treatment-sec><tp:treatment-sec sec-type="remarks" id="SECID0ESRBG"><title>Remarks.</title><p>This species closely resembles <italic><tp:taxon-name><tp:taxon-name-part taxon-name-part-type="genus" reg="Mongoloniscus">M.</tp:taxon-name-part><tp:taxon-name-part taxon-name-part-type="species" reg="maculatus">maculatus</tp:taxon-name-part></tp:taxon-name></italic> (Iwamoto, 1943) by the noduli laterals at almost the same distance from the lateral margins, and the morphology of pleopod 1 exopod. However, it can be distinguished in having the eyes with 20–24 ommatidia, male pereopod 6 fringed with long setae and bearing a distal protrusion on the sternal margin at the basis, and the ischium of pereopod 7 fringed with setae as well. In <italic><tp:taxon-name><tp:taxon-name-part taxon-name-part-type="genus" reg="Mongoloniscus">M.</tp:taxon-name-part><tp:taxon-name-part taxon-name-part-type="species" reg="maculatus">maculatus</tp:taxon-name-part></tp:taxon-name></italic>, its eyes have 15 or 16 ommatidia, the basis of pereopod 6 and the ischium of male pereopod 7 with sparse setae. For detailed descriptions and illustrations of <italic><tp:taxon-name><tp:taxon-name-part taxon-name-part-type="genus" reg="Mongoloniscus">M.</tp:taxon-name-part><tp:taxon-name-part taxon-name-part-type="species" reg="koreanus">koreanus</tp:taxon-name-part></tp:taxon-name></italic> see <xref ref-type="bibr" rid="B18">Kwon (1993)</xref>.</p></tp:treatment-sec><tp:treatment-sec sec-type="distribution" id="SECID0E4SBG"><title>Distribution.</title><p>China (Anhui, Chongqing, Guangxi, Guizhou, Hubei, Hunan, Jiangsu, Jiangxi, Shaanxi, Sichuan, Yunnan, Zhejiang), Japan, and Korea.</p></tp:treatment-sec><ref-list><ref id="B18"><mixed-citation xmlns:xlink="http://www.w3.org/1999/xlink" xlink:type="simple"><person-group><name name-style="western"><surname>Kwon</surname><given-names>DH</given-names></name></person-group> (<year>1993</year>) <article-title>Terrestrial <tp:taxon-name><tp:taxon-name-part taxon-name-part-type="order">Isopoda</tp:taxon-name-part></tp:taxon-name> (<tp:taxon-name><tp:taxon-name-part taxon-name-part-type="subphylum">Crustacea</tp:taxon-name-part></tp:taxon-name>) from Korea.</article-title><source>Tongmul Hakhoe Chi</source><volume>36</volume>: <fpage>133</fpage>–<lpage>158</lpage>.</mixed-citation></ref></ref-list></tp:taxon-treatment>
