# Supplementary material for: ﻿Taxonomic study on the genus Mongoloniscus Verhoeff, 1930 (Isopoda, Agnaridae) from China: morphological and phylogenetic analyses
Source: Zookeys. 2024 May 23;1202:229–53. doi: 10.3897/zookeys.1202.113560 (PMC11140264; doi:10.3897/zookeys.1202.113560)
Supplement: XML Treatment for Mongoloniscus sinensis [file zookeys.1202.113560-treatment7.xml]

<!DOCTYPE tp:taxon-treatment
  PUBLIC "-//TaxonX//DTD Taxonomic Treatment Publishing DTD v0 20100105//EN" "tax-treatment-NSO.dtd">
<tp:taxon-treatment xmlns:tp="http://www.plazi.org/taxpub"><tp:treatment-meta><kwd-group><label>Taxon classification</label><kwd>
                <named-content content-type="kingdom">Animalia</named-content>
              </kwd><kwd>
                <named-content content-type="order">Isopoda</named-content>
              </kwd><kwd>
                <named-content content-type="family">Agnaridae</named-content>
              </kwd></kwd-group><mixed-citation publication-type="journal"><person-group><name><surname>Jiang</surname><given-names>Chao</given-names></name><name><surname>Zhong</surname><given-names>Jing</given-names></name><name><surname>Wang</surname><given-names>Zhidong</given-names></name><name><surname>Li</surname><given-names>Weichun</given-names></name><name><surname>Huang</surname><given-names>Luqi</given-names></name></person-group><article-title>﻿Taxonomic study on the genus <italic><tp:taxon-name><tp:taxon-name-part taxon-name-part-type="genus" reg="Mongoloniscus">Mongoloniscus</tp:taxon-name-part></tp:taxon-name></italic> Verhoeff, 1930 (<tp:taxon-name><tp:taxon-name-part taxon-name-part-type="order">Isopoda</tp:taxon-name-part></tp:taxon-name>, <tp:taxon-name><tp:taxon-name-part taxon-name-part-type="family">Agnaridae</tp:taxon-name-part></tp:taxon-name>) from China: morphological and phylogenetic analyses</article-title><source>Zookeys</source><day>23</day><month>05</month><year>2024</year><volume>1202</volume><fpage>229</fpage><lpage>253</lpage><pub-id pub-id-type="doi">10.3897/zookeys.1202.113560</pub-id></mixed-citation></tp:treatment-meta><tp:nomenclature><label>﻿</label><tp:taxon-name>
              <object-id xmlns:xlink="http://www.w3.org/1999/xlink" content-type="arpha" xlink:type="simple">BFAE302A-3DF5-566A-8801-66B35B5B402B</object-id>
              <tp:taxon-name-part taxon-name-part-type="genus" reg="Mongoloniscus">Mongoloniscus</tp:taxon-name-part>
              <tp:taxon-name-part taxon-name-part-type="species" reg="sinensis">sinensis</tp:taxon-name-part>
            </tp:taxon-name><tp:taxon-authority>(Dollfus, 1901)</tp:taxon-authority><tp:nomenclature-citation-list><tp:nomenclature-citation><tp:taxon-name><tp:taxon-name-part taxon-name-part-type="genus" reg="Metoponorthus">Metoponorthus</tp:taxon-name-part> (<tp:taxon-name-part taxon-name-part-type="subgenus" reg="Mongoloniscus">Mongoloniscus</tp:taxon-name-part>) <tp:taxon-name-part taxon-name-part-type="species" reg="sinensis">sinensis</tp:taxon-name-part></tp:taxon-name><comment>Dollfus, 1901: 371–374.</comment></tp:nomenclature-citation><tp:nomenclature-citation><tp:taxon-name><tp:taxon-name-part taxon-name-part-type="genus" reg="Porcellio">Porcellio</tp:taxon-name-part> (<tp:taxon-name-part taxon-name-part-type="subgenus" reg="Porcellionides">Porcellionides</tp:taxon-name-part>) <tp:taxon-name-part taxon-name-part-type="species" reg="asiaticus">asiaticus</tp:taxon-name-part></tp:taxon-name><comment>: Arcangeli 1927: 175–178.</comment></tp:nomenclature-citation><tp:nomenclature-citation><tp:taxon-name>
                  <tp:taxon-name-part taxon-name-part-type="genus" reg="Mongoloniscus">Mongoloniscus</tp:taxon-name-part>
                  <tp:taxon-name-part taxon-name-part-type="species" reg="sinensis">sinensis</tp:taxon-name-part>
                </tp:taxon-name><comment>: Chen 1993: 260.</comment></tp:nomenclature-citation></tp:nomenclature-citation-list></tp:nomenclature><tp:treatment-sec sec-type="material" id="SECID0ETVBG"><title>Examined material.</title><p><bold>China</bold>: 1 spm (20180901101), <bold>Beijing</bold>, Haidian District, Tiancun, 1.ix.2018, coll. Junduo Zhang; 1 spm (20230408020), <bold>Hebei Province</bold>, Chengde, Weichuang Manchu and Mongolian Autonomous County, Saihanba National Forestry Park (<named-content xmlns:xlink="http://www.w3.org/1999/xlink" content-type="dwc:verbatimCoordinates" xlink:type="simple"><named-content content-type="geo-json" specific-use="{&#34;type&#34;:&#34;Point&#34;,&#34;coordinates&#34;:[117.254000,42.408000]}" id="NCID0ECWBG" xlink:type="simple">42.408°N, 117.254°E</named-content></named-content>), 1500 m asl., coll. Tianyun Chen, Yangyang Pan &amp; Jiabo Fan; 8 spms (20230330021–2023033004), Hengshui, Taocheng District, near Hengshui Railway Station (<named-content xmlns:xlink="http://www.w3.org/1999/xlink" content-type="dwc:verbatimCoordinates" xlink:type="simple"><named-content content-type="geo-json" specific-use="{&#34;type&#34;:&#34;Point&#34;,&#34;coordinates&#34;:[115.691300,37.746700]}" id="NCID0EKWBG" xlink:type="simple">37.7467°N, 115.6913°E</named-content></named-content>), 30.iii.2023, coll. Chao Jiang; 12 spms, 20201212013–20201212018,<bold>Henan Province</bold>, Yuzhou, Xiayu Park (<named-content xmlns:xlink="http://www.w3.org/1999/xlink" content-type="dwc:verbatimCoordinates" xlink:type="simple"><named-content content-type="geo-json" specific-use="{&#34;type&#34;:&#34;Point&#34;,&#34;coordinates&#34;:[113.480100,34.138700]}" id="NCID0EUWBG" xlink:type="simple">34.1387°N, 113.4801°E</named-content></named-content>), 90 m asl., 12.xii.2020, coll. Chao Jiang; 4 spms (20200912009, 20200913002, -3, -5), <bold>Jilin Province</bold>, Ji’an, Koguryo Archaeological Site Park (<named-content xmlns:xlink="http://www.w3.org/1999/xlink" content-type="dwc:verbatimCoordinates" xlink:type="simple"><named-content content-type="geo-json" specific-use="{&#34;type&#34;:&#34;Point&#34;,&#34;coordinates&#34;:[126.184500,41.121000]}" id="NCID0E5WBG" xlink:type="simple">41.1210°N, 126.1845°E</named-content></named-content>), 210 m asl., 12–13.ix.2020, coll. Chao Jiang; 14 spms (20210908011–20210908024), <bold>Liaoning Province</bold>, Chaoyang, Fenghuangshan National Forestry Park (<named-content xmlns:xlink="http://www.w3.org/1999/xlink" content-type="dwc:verbatimCoordinates" xlink:type="simple"><named-content content-type="geo-json" specific-use="{&#34;type&#34;:&#34;Point&#34;,&#34;coordinates&#34;:[120.474300,41.547250]}" id="NCID0EIXBG" xlink:type="simple">41.54725°N, 120.4743°E</named-content></named-content>), 210 m asl., 8.iv.2021, coll. Chao Jiang; 15 spms (20210907005–20210907018), Shangzhi Park (<named-content xmlns:xlink="http://www.w3.org/1999/xlink" content-type="dwc:verbatimCoordinates" xlink:type="simple"><named-content content-type="geo-json" specific-use="{&#34;type&#34;:&#34;Point&#34;,&#34;coordinates&#34;:[120.430200,41.589100]}" id="NCID0EQXBG" xlink:type="simple">41.5891°N, 120.4302°E</named-content></named-content>), 180 m asl., 7.iv.2021, coll. Chao Jiang; 9 spms (20210904019–20210904026), Huanren Manchu Autonomous County, Zhangyue Park (<named-content xmlns:xlink="http://www.w3.org/1999/xlink" content-type="dwc:verbatimCoordinates" xlink:type="simple"><named-content content-type="geo-json" specific-use="{&#34;type&#34;:&#34;Point&#34;,&#34;coordinates&#34;:[125.348000,41.260000]}" id="NCID0EYXBG" xlink:type="simple">41.2600°N, 125.3480°E</named-content></named-content>), 270 m asl., 04.ix.2021, coll. Chao Jiang; 8 spms (20210904001, -2, -3, -5, -6, -8, -9), Liaoyang, Baita District, Liaoning Research Institute of Cash Crops (<named-content xmlns:xlink="http://www.w3.org/1999/xlink" content-type="dwc:verbatimCoordinates" xlink:type="simple"><named-content content-type="geo-json" specific-use="{&#34;type&#34;:&#34;Point&#34;,&#34;coordinates&#34;:[121.139200,41.260500]}" id="NCID0EAYBG" xlink:type="simple">41.2605°N, 121.1392°E</named-content></named-content>), 40 m asl., 4.ix.2021, coll. Chao Jiang; 4 spms (20210907030–20210907032), Xinbin Manchu Autonomous County, Yongling Town (<named-content xmlns:xlink="http://www.w3.org/1999/xlink" content-type="dwc:verbatimCoordinates" xlink:type="simple"><named-content content-type="geo-json" specific-use="{&#34;type&#34;:&#34;Point&#34;,&#34;coordinates&#34;:[124.797900,41.719300]}" id="NCID0EIYBG" xlink:type="simple">124.7979°E, 41.7193°N</named-content></named-content>), 310 m asl., 4.iv.2021, coll. Chao Jiang, 3 spms (20210907036–20210907038), Nanzamu Town (<named-content xmlns:xlink="http://www.w3.org/1999/xlink" content-type="dwc:verbatimCoordinates" xlink:type="simple"><named-content content-type="geo-json" specific-use="{&#34;type&#34;:&#34;Point&#34;,&#34;coordinates&#34;:[124.439800,41.942200]}" id="NCID0EQYBG" xlink:type="simple">41.9422°N, 124.4398°E</named-content></named-content>), 210 m asl., 4.iv.2021, coll. Chao Jiang; 27 spms (20210330042–20210330052, 20210330054–20210330069), <bold>Shaanxi Province</bold>, Xi’an, Xi’anbei Railway Station (<named-content xmlns:xlink="http://www.w3.org/1999/xlink" content-type="dwc:verbatimCoordinates" xlink:type="simple"><named-content content-type="geo-json" specific-use="{&#34;type&#34;:&#34;Point&#34;,&#34;coordinates&#34;:[108.934500,34.374100]}" id="NCID0E1YBG" xlink:type="simple">34.3741°N, 108.9345°E</named-content></named-content>), 350 m asl., 3.iii.2021, coll. Zhidong Wang. 1 spm (20211007001), <bold>Tianjin</bold>, Nancuiping Park (<named-content xmlns:xlink="http://www.w3.org/1999/xlink" content-type="dwc:verbatimCoordinates" xlink:type="simple"><named-content content-type="geo-json" specific-use="{&#34;type&#34;:&#34;Point&#34;,&#34;coordinates&#34;:[117.148300,39.073800]}" id="NCID0EEZBG" xlink:type="simple">39.0738°N, 117.1483°E</named-content></named-content>), 7.x.2021, coll. Chao Jiang; 25 spms (20210707014–20210707038), <bold>Tibet Autonomous Region</bold>, Lhasa, Nanshan Park (<named-content xmlns:xlink="http://www.w3.org/1999/xlink" content-type="dwc:verbatimCoordinates" xlink:type="simple"><named-content content-type="geo-json" specific-use="{&#34;type&#34;:&#34;Point&#34;,&#34;coordinates&#34;:[91.114600,29.631500]}" id="NCID0EOZBG" xlink:type="simple">29.6315°N, 91.1146°E</named-content></named-content>), 3670 m asl., 7.vii.2021, coll. Chao Jiang; 7 spms (20210710012–20210710018), Gonggar County, Jiazhulin Town (<named-content xmlns:xlink="http://www.w3.org/1999/xlink" content-type="dwc:verbatimCoordinates" xlink:type="simple"><named-content content-type="geo-json" specific-use="{&#34;type&#34;:&#34;Point&#34;,&#34;coordinates&#34;:[90.895800,29.288500]}" id="NCID0EWZBG" xlink:type="simple">29.2885°N, 90.8958°E</named-content></named-content>), 3560 m asl., 7.x.2021, coll. Chao Jiang; 1 spm (20210709006), Gyatsa County, Anrao Town (<named-content xmlns:xlink="http://www.w3.org/1999/xlink" content-type="dwc:verbatimCoordinates" xlink:type="simple"><named-content content-type="geo-json" specific-use="{&#34;type&#34;:&#34;Point&#34;,&#34;coordinates&#34;:[92.600200,29.102900]}" id="NCID0E5ZBG" xlink:type="simple">29.1029°N, 92.6002°E</named-content></named-content>), 3230 m asl., 7.ix.2021, coll. Chao Jiang.</p></tp:treatment-sec><tp:treatment-sec sec-type="remarks" id="SECID0ED1BG"><title>Remarks.</title><p>Most male specimens displayed a rounded lobe on the pereopod 7 carpus tergal margin, except for three specimens from Beijing and Henan province. <italic><tp:taxon-name><tp:taxon-name-part taxon-name-part-type="genus" reg="Mongoloniscus">M.</tp:taxon-name-part><tp:taxon-name-part taxon-name-part-type="species" reg="sinensis">sinensis</tp:taxon-name-part></tp:taxon-name></italic> is close to <italic><tp:taxon-name><tp:taxon-name-part taxon-name-part-type="genus" reg="Mongoloniscus">M.</tp:taxon-name-part><tp:taxon-name-part taxon-name-part-type="species" reg="satsumaensis">satsumaensis</tp:taxon-name-part></tp:taxon-name></italic> (Nunomura, 1987) in terms of noduli laterales’ positions and the morphology of pleopod 1 exopod, but it could differ in the antennal flagellum distal article as long as proximal article rather than 1.5× as long as proximal article.</p></tp:treatment-sec><tp:treatment-sec sec-type="distribution" id="SECID0E61BG"><title>Distribution.</title><p>China (Beijing, Hebei, Henan, Jilin, Liaoning, Shaanxi, Tianjin, Tibet).</p></tp:treatment-sec></tp:taxon-treatment>
