# Supplementary material for: ﻿Taxonomic study on the genus Mongoloniscus Verhoeff, 1930 (Isopoda, Agnaridae) from China: morphological and phylogenetic analyses
Source: Zookeys. 2024 May 23;1202:229–53. doi: 10.3897/zookeys.1202.113560 (PMC11140264; doi:10.3897/zookeys.1202.113560)
Supplement: XML Treatment for Koreoniscus racovitzai [file zookeys.1202.113560-treatment8.xml]

<!DOCTYPE tp:taxon-treatment
  PUBLIC "-//TaxonX//DTD Taxonomic Treatment Publishing DTD v0 20100105//EN" "tax-treatment-NSO.dtd">
<tp:taxon-treatment xmlns:tp="http://www.plazi.org/taxpub"><tp:treatment-meta><kwd-group><label>Taxon classification</label><kwd>
                <named-content content-type="kingdom">Animalia</named-content>
              </kwd><kwd>
                <named-content content-type="order">Isopoda</named-content>
              </kwd><kwd>
                <named-content content-type="family">Agnaridae</named-content>
              </kwd></kwd-group><mixed-citation publication-type="journal"><person-group><name><surname>Jiang</surname><given-names>Chao</given-names></name><name><surname>Zhong</surname><given-names>Jing</given-names></name><name><surname>Wang</surname><given-names>Zhidong</given-names></name><name><surname>Li</surname><given-names>Weichun</given-names></name><name><surname>Huang</surname><given-names>Luqi</given-names></name></person-group><article-title>﻿Taxonomic study on the genus <italic><tp:taxon-name><tp:taxon-name-part taxon-name-part-type="genus" reg="Mongoloniscus">Mongoloniscus</tp:taxon-name-part></tp:taxon-name></italic> Verhoeff, 1930 (<tp:taxon-name><tp:taxon-name-part taxon-name-part-type="order">Isopoda</tp:taxon-name-part></tp:taxon-name>, <tp:taxon-name><tp:taxon-name-part taxon-name-part-type="family">Agnaridae</tp:taxon-name-part></tp:taxon-name>) from China: morphological and phylogenetic analyses</article-title><source>Zookeys</source><day>23</day><month>05</month><year>2024</year><volume>1202</volume><fpage>229</fpage><lpage>253</lpage><pub-id pub-id-type="doi">10.3897/zookeys.1202.113560</pub-id></mixed-citation></tp:treatment-meta><tp:nomenclature><label>﻿</label><tp:taxon-name>
              <object-id xmlns:xlink="http://www.w3.org/1999/xlink" content-type="arpha" xlink:type="simple">2F9481A7-3D79-5D0D-A56B-B0FFD30EA605</object-id>
              <tp:taxon-name-part taxon-name-part-type="genus" reg="Koreoniscus">Koreoniscus</tp:taxon-name-part>
              <tp:taxon-name-part taxon-name-part-type="species" reg="racovitzai">racovitzai</tp:taxon-name-part>
            </tp:taxon-name><tp:taxon-authority>(Arcangeli, 1927)</tp:taxon-authority><tp:nomenclature-citation-list><tp:nomenclature-citation><tp:taxon-name>
                  <tp:taxon-name-part taxon-name-part-type="genus" reg="Porcellio"/>
                </tp:taxon-name><comment><tp:taxon-name><tp:taxon-name-part taxon-name-part-type="genus" reg="Porcellio">Porcellio</tp:taxon-name-part></tp:taxon-name> (<tp:taxon-name><tp:taxon-name-part taxon-name-part-type="genus" reg="Porcellio"/><tp:taxon-name-part taxon-name-part-type="subgenus" reg="Lucasius">Lucasius</tp:taxon-name-part></tp:taxon-name>) <tp:taxon-name><tp:taxon-name-part taxon-name-part-type="genus" reg="Porcellio"/><tp:taxon-name-part taxon-name-part-type="subgenus" reg="Lucasius"/><tp:taxon-name-part taxon-name-part-type="genus" reg="racovitzai">Racovitzai</tp:taxon-name-part></tp:taxon-name> Arcangeli, 1927: 228, fig. 7. </comment></tp:nomenclature-citation><tp:nomenclature-citation><tp:taxon-name>
                  <tp:taxon-name-part taxon-name-part-type="genus" reg="Koreoniscus">Koreoniscus</tp:taxon-name-part>
                  <tp:taxon-name-part taxon-name-part-type="species" reg="racovitzai">racovitzai</tp:taxon-name-part>
                </tp:taxon-name><comment>: Verhoeff 1937: 421; Flasarova 1972:102–111, figs 24–47.</comment></tp:nomenclature-citation><tp:nomenclature-citation><tp:taxon-name>
                  <tp:taxon-name-part taxon-name-part-type="genus" reg="Koreoniscus">Koreoniscus</tp:taxon-name-part>
                  <tp:taxon-name-part taxon-name-part-type="species" reg="racovitzai">Racovitzai</tp:taxon-name-part>
                </tp:taxon-name><comment>: Arcangeli 1952: 301.</comment></tp:nomenclature-citation><tp:nomenclature-citation><tp:taxon-name>
                  <tp:taxon-name-part taxon-name-part-type="genus" reg="Mongoloniscus">Mongoloniscus</tp:taxon-name-part>
                  <tp:taxon-name-part taxon-name-part-type="species" reg="chevronus">chevronus</tp:taxon-name-part>
                </tp:taxon-name><comment>Yang &amp; An, 2021: 265–274, figs 1–3. syn. nov.</comment></tp:nomenclature-citation></tp:nomenclature-citation-list></tp:nomenclature><tp:treatment-sec sec-type="material" id="SECID0E44BG"><title>Examined material.</title><p><bold>China</bold>: 19 spms (20200912002–20200912004, -7, 20200913001, -4, 20200914001–20200914003), <bold>Jilin Province</bold>, Ji’an, Koguryo Archaeological Site Park (<named-content xmlns:xlink="http://www.w3.org/1999/xlink" content-type="dwc:verbatimCoordinates" xlink:type="simple"><named-content content-type="geo-json" specific-use="{&#34;type&#34;:&#34;Point&#34;,&#34;coordinates&#34;:[126.184500,41.121000]}" id="NCID0EK5BG" xlink:type="simple">41.1210°N, 126.1845°E</named-content></named-content>), 210 m asl., 12–14.ix.2020, coll. Chao Jiang; 8 spms (20200912011–20200912016), Daqiangfenggou (<named-content xmlns:xlink="http://www.w3.org/1999/xlink" content-type="dwc:verbatimCoordinates" xlink:type="simple"><named-content content-type="geo-json" specific-use="{&#34;type&#34;:&#34;Point&#34;,&#34;coordinates&#34;:[125.950500,40.927600]}" id="NCID0ES5BG" xlink:type="simple">40.9276°N, 125.9505°E</named-content></named-content>), 330 m asl., 12.ix.2020, coll. Chao Jiang. 10 spms (20210904027–20210904034), <bold>Liaoning Province</bold>, Huanren Manchu Autonomous County, Zhangyue Park (<named-content xmlns:xlink="http://www.w3.org/1999/xlink" content-type="dwc:verbatimCoordinates" xlink:type="simple"><named-content content-type="geo-json" specific-use="{&#34;type&#34;:&#34;Point&#34;,&#34;coordinates&#34;:[125.348000,41.260000]}" id="NCID0E35BG" xlink:type="simple">41.2600°N, 125.3480°E</named-content></named-content>), 270 m asl., 4.ix.2021, coll. Chao Jiang; 1 spm (20210905002), Gucheng Town (<named-content xmlns:xlink="http://www.w3.org/1999/xlink" content-type="dwc:verbatimCoordinates" xlink:type="simple"><named-content content-type="geo-json" specific-use="{&#34;type&#34;:&#34;Point&#34;,&#34;coordinates&#34;:[125.383200,41.476400]}" id="NCID0EE6BG" xlink:type="simple">41.4764°N, 125.3832°E</named-content></named-content>), 380 m asl., 5.ix.2021, coll. Chao Jiang; 1 spm (20210907033), Xinbin Manchu Autonomous County (<named-content xmlns:xlink="http://www.w3.org/1999/xlink" content-type="dwc:verbatimCoordinates" xlink:type="simple"><named-content content-type="geo-json" specific-use="{&#34;type&#34;:&#34;Point&#34;,&#34;coordinates&#34;:[124.797900,41.719300]}" id="NCID0EM6BG" xlink:type="simple">41.7193°N, 124.7979°E</named-content></named-content>), 310 m asl., 7.ix.2021, coll. Chao Jiang.</p></tp:treatment-sec><tp:treatment-sec sec-type="remarks" id="SECID0ER6BG"><title>Remarks.</title><p>In the present study, we identified the above specimens by integrating morphological characters and <abbrev xmlns:xlink="http://www.w3.org/1999/xlink" xlink:title="cytochrome c oxidase subunit I" id="ABBRID0EX6BG" xlink:type="simple">COI</abbrev> sequences. The results demonstrate that not only their morphological traits were the same as <italic><tp:taxon-name><tp:taxon-name-part taxon-name-part-type="genus" reg="Mongoloniscus">M.</tp:taxon-name-part><tp:taxon-name-part taxon-name-part-type="species" reg="chevronus">chevronus</tp:taxon-name-part></tp:taxon-name></italic>, but also the <abbrev xmlns:xlink="http://www.w3.org/1999/xlink" xlink:title="cytochrome c oxidase subunit I" id="ABBRID0EHAAI" xlink:type="simple">COI</abbrev> sequences were 100% identical to the sequence from the type material of <italic><tp:taxon-name><tp:taxon-name-part taxon-name-part-type="genus" reg="Mongoloniscus">M.</tp:taxon-name-part><tp:taxon-name-part taxon-name-part-type="species" reg="chevronus">chevronus</tp:taxon-name-part></tp:taxon-name></italic> (GenBank: <ext-link xmlns:xlink="http://www.w3.org/1999/xlink" xlink:href="MW792415" ext-link-type="gen" xlink:type="simple">MW792415</ext-link>) (<xref ref-type="bibr" rid="B40">Yang and An 2021</xref>). Thus, we used these materials to analyze the relationships between <italic><tp:taxon-name><tp:taxon-name-part taxon-name-part-type="genus" reg="Mongoloniscus">M.</tp:taxon-name-part><tp:taxon-name-part taxon-name-part-type="species" reg="chevronus">chevronus</tp:taxon-name-part></tp:taxon-name></italic> and the other species.</p><p>Morphologically, this species is distinctly differing from other <italic><tp:taxon-name><tp:taxon-name-part taxon-name-part-type="genus" reg="Mongoloniscus">Mongoloniscus</tp:taxon-name-part></tp:taxon-name></italic> species by its pereonite epimera with a “convex-concave-convex” margin. It is noteworthy that this trait is an essential diagnostic character of <italic><tp:taxon-name><tp:taxon-name-part taxon-name-part-type="genus" reg="Koreoniscus">Koreoniscus</tp:taxon-name-part></tp:taxon-name></italic>. Based on further comparison of the descriptions and illustrations of <italic><tp:taxon-name><tp:taxon-name-part taxon-name-part-type="genus" reg="Mongoloniscus">M.</tp:taxon-name-part><tp:taxon-name-part taxon-name-part-type="species" reg="chevronus">chevronus</tp:taxon-name-part></tp:taxon-name></italic> (<xref ref-type="bibr" rid="B40">Yang and An 2021</xref>: figs 1–3) and <italic><tp:taxon-name><tp:taxon-name-part taxon-name-part-type="genus" reg="Koreoniscus">K.</tp:taxon-name-part><tp:taxon-name-part taxon-name-part-type="species" reg="racovitzai">racovitzai</tp:taxon-name-part></tp:taxon-name></italic> (<xref ref-type="bibr" rid="B8">Flasarová 1972</xref>: figs 24–31; <xref ref-type="bibr" rid="B18">Kwon 1993</xref>: fig. 11), in addition to the above results obtained through phylogenetic analyses (the genetic distance between <italic><tp:taxon-name><tp:taxon-name-part taxon-name-part-type="genus" reg="Mongoloniscus">M.</tp:taxon-name-part><tp:taxon-name-part taxon-name-part-type="species" reg="chevronus">chevronus</tp:taxon-name-part></tp:taxon-name></italic> and <italic><tp:taxon-name><tp:taxon-name-part taxon-name-part-type="genus" reg="Koreoniscus">Koreoniscus</tp:taxon-name-part><tp:taxon-name-part taxon-name-part-type="species" reg="racovitzai">racovitzai</tp:taxon-name-part></tp:taxon-name></italic> was nearly 0%, Suppl. material <xref ref-type="supplementary-material" rid="S1">1</xref>: table S2; <italic><tp:taxon-name><tp:taxon-name-part taxon-name-part-type="genus" reg="Mongoloniscus">M.</tp:taxon-name-part><tp:taxon-name-part taxon-name-part-type="species" reg="chevronus">chevronus</tp:taxon-name-part></tp:taxon-name></italic> and <italic><tp:taxon-name><tp:taxon-name-part taxon-name-part-type="genus" reg="Koreoniscus">Koreoniscus</tp:taxon-name-part><tp:taxon-name-part taxon-name-part-type="species" reg="racovitzai">racovitzai</tp:taxon-name-part></tp:taxon-name></italic> formed a clade with high support, Fig. <xref ref-type="fig" rid="F2">2</xref>), and with the external morphology and the coordinates of noduli laterales on pereonites, we consider <italic><tp:taxon-name><tp:taxon-name-part taxon-name-part-type="genus" reg="Mongoloniscus">M.</tp:taxon-name-part><tp:taxon-name-part taxon-name-part-type="species" reg="chevronus">chevronus</tp:taxon-name-part></tp:taxon-name></italic> Yang &amp; An, 2021 as junior synonym of <italic><tp:taxon-name><tp:taxon-name-part taxon-name-part-type="genus" reg="Koreoniscus">Koreoniscus</tp:taxon-name-part><tp:taxon-name-part taxon-name-part-type="species" reg="racovitzai">racovitzai</tp:taxon-name-part></tp:taxon-name></italic> (Arcangeli, 1927).</p></tp:treatment-sec><tp:treatment-sec sec-type="distribution" id="SECID0EGFAI"><title>Distribution.</title><p>China (Liaoning, Jilin), Japan, Korea.</p></tp:treatment-sec><tp:treatment-sec><!--Section generated to contain objects referenced in tp:taxon-treatment.--><supplementary-material xmlns:xlink="http://www.w3.org/1999/xlink" id="S1" position="float" orientation="portrait" xlink:type="simple"><object-id content-type="doi" xlink:type="simple">10.3897/zookeys.1202.113560.suppl1</object-id><object-id content-type="arpha" xlink:type="simple">69AE8C64-5B18-5771-85EE-8A5927E1AAA0</object-id><label>Supplementary material 1</label><caption><p>Supporting Information</p></caption><statement content-type="dataType"><label>Data type</label><p>docx</p></statement><statement content-type="notes"><label>Explanation note</label><p><bold>table S1.</bold> Species vouchers and GenBank accession numbers; <bold>table S2.</bold> Pairwise genetic divergence (K2P-distance) among <italic><tp:taxon-name><tp:taxon-name-part taxon-name-part-type="genus" reg="Mongoloniscus">Mongoloniscus</tp:taxon-name-part></tp:taxon-name></italic> species of China using <abbrev xlink:title="cytochrome c oxidase subunit I" id="ABBRID0EU2CI" xlink:type="simple">COI</abbrev> sequences.</p></statement><media xlink:href="zookeys-1202-229_article-113560__-s001.docx" mimetype="application" mime-subtype="vnd.openxmlformats-officedocument.wordprocessingml.document" position="float" orientation="portrait" xlink:type="simple" id="oo_1054582.docx"><uri content-type="original_file" xlink:type="simple">https://binary.pensoft.net/file/1054582</uri></media><permissions><license xlink:type="simple"><license-p>This dataset is made available under the Open Database License (http://opendatacommons.org/licenses/odbl/1.0/). The Open Database License (ODbL) is a license agreement intended to allow users to freely share, modify, and use this Dataset while maintaining this same freedom for others, provided that the original source and author(s) are credited.</license-p></license></permissions><attrib specific-use="authors">Chao Jiang, Jing Zhong, Zhidong Wang, Weichun Li, Luqi Huang</attrib></supplementary-material><fig id="F2" position="float" orientation="portrait"><object-id xmlns:xlink="http://www.w3.org/1999/xlink" content-type="doi" xlink:type="simple">10.3897/zookeys.1202.113560.figure2</object-id><object-id xmlns:xlink="http://www.w3.org/1999/xlink" content-type="arpha" xlink:type="simple">B0A3E48C-8D34-5CF9-AE66-4BAE33B89A55</object-id><label>Figure 2.</label><caption><p>Maximum likelihood phylogenetic tree based on combined <abbrev xmlns:xlink="http://www.w3.org/1999/xlink" xlink:title="cytochrome c oxidase subunit I" id="ABBRID0E2NAE" xlink:type="simple">COI</abbrev> and 28S data for <italic><tp:taxon-name><tp:taxon-name-part taxon-name-part-type="genus" reg="Mongoloniscus">Mongoloniscus</tp:taxon-name-part></tp:taxon-name></italic>. Values above the branches represent the posterior probability (<abbrev xmlns:xlink="http://www.w3.org/1999/xlink" xlink:title="posterior probability" id="ABBRID0EGOAE" xlink:type="simple">PP</abbrev>) and bootstrap support (<abbrev xmlns:xlink="http://www.w3.org/1999/xlink" xlink:title="bootstrap support" id="ABBRID0EKOAE" xlink:type="simple">BS</abbrev>), <abbrev xmlns:xlink="http://www.w3.org/1999/xlink" xlink:title="bootstrap support" id="ABBRID0EOOAE" xlink:type="simple">BS</abbrev> &lt; 70% or <abbrev xmlns:xlink="http://www.w3.org/1999/xlink" xlink:title="posterior probability" id="ABBRID0ESOAE" xlink:type="simple">PP</abbrev> &lt; 0.9 are indicated as hyphens.</p></caption><graphic xmlns:xlink="http://www.w3.org/1999/xlink" xlink:href="zookeys-1202-229_article-113560__-g002.jpg" position="float" orientation="portrait" xlink:type="simple" id="oo_1054575.jpg"><uri content-type="original_file" xlink:type="simple">https://binary.pensoft.net/fig/1054575</uri></graphic></fig></tp:treatment-sec><ref-list><ref id="B40"><mixed-citation xmlns:xlink="http://www.w3.org/1999/xlink" xlink:type="simple"><person-group><name name-style="western"><surname>Yang</surname><given-names>L</given-names></name><name name-style="western"><surname>An</surname><given-names>J</given-names></name></person-group> (<year>2021</year>) <article-title>A new species of the genus <italic><tp:taxon-name><tp:taxon-name-part taxon-name-part-type="genus">Mongoloniscus</tp:taxon-name-part></tp:taxon-name></italic> Verhoeff, 1930 (<tp:taxon-name><tp:taxon-name-part taxon-name-part-type="subphylum">Crustacea</tp:taxon-name-part></tp:taxon-name>: <tp:taxon-name><tp:taxon-name-part taxon-name-part-type="order">Isopoda</tp:taxon-name-part></tp:taxon-name>: <tp:taxon-name><tp:taxon-name-part taxon-name-part-type="family">Agnaridae</tp:taxon-name-part></tp:taxon-name>) from China.</article-title><source>Zootaxa</source><volume>5060</volume>(<issue>2</issue>): <fpage>265</fpage>–<lpage>274</lpage>. <ext-link xlink:href="10.11646/zootaxa.5060.2.7" ext-link-type="doi" xlink:type="simple">https://doi.org/10.11646/zootaxa.5060.2.7</ext-link></mixed-citation></ref><ref id="B8"><mixed-citation xmlns:xlink="http://www.w3.org/1999/xlink" xlink:type="simple"><person-group><name name-style="western"><surname>Flasarová</surname><given-names>M</given-names></name></person-group> (<year>1972</year>) <article-title>Über einige Isopoden aus Korea (<tp:taxon-name><tp:taxon-name-part taxon-name-part-type="order">Isopoda</tp:taxon-name-part></tp:taxon-name>, <tp:taxon-name><tp:taxon-name-part taxon-name-part-type="superfamily">Oniscoidea</tp:taxon-name-part></tp:taxon-name>). Annales zoologici.</article-title><source>Państwowe Wydawnictwo Naukowe</source><volume>29</volume>(<issue>4</issue>): <fpage>91</fpage>–<lpage>113</lpage>.</mixed-citation></ref><ref id="B18"><mixed-citation xmlns:xlink="http://www.w3.org/1999/xlink" xlink:type="simple"><person-group><name name-style="western"><surname>Kwon</surname><given-names>DH</given-names></name></person-group> (<year>1993</year>) <article-title>Terrestrial <tp:taxon-name><tp:taxon-name-part taxon-name-part-type="order">Isopoda</tp:taxon-name-part></tp:taxon-name> (<tp:taxon-name><tp:taxon-name-part taxon-name-part-type="subphylum">Crustacea</tp:taxon-name-part></tp:taxon-name>) from Korea.</article-title><source>Tongmul Hakhoe Chi</source><volume>36</volume>: <fpage>133</fpage>–<lpage>158</lpage>.</mixed-citation></ref></ref-list></tp:taxon-treatment>
