# Supplementary material for: ﻿Taxonomic study on the genus Mongoloniscus Verhoeff, 1930 (Isopoda, Agnaridae) from China: morphological and phylogenetic analyses
Source: Zookeys. 2024 May 23;1202:229–53. doi: 10.3897/zookeys.1202.113560 (PMC11140264; doi:10.3897/zookeys.1202.113560)
Supplement: XML Treatment for Lucasioides vannamei [file zookeys.1202.113560-treatment9.xml]

<!DOCTYPE tp:taxon-treatment
  PUBLIC "-//TaxonX//DTD Taxonomic Treatment Publishing DTD v0 20100105//EN" "tax-treatment-NSO.dtd">
<tp:taxon-treatment xmlns:tp="http://www.plazi.org/taxpub"><tp:treatment-meta><kwd-group><label>Taxon classification</label><kwd>
                <named-content content-type="kingdom">Animalia</named-content>
              </kwd><kwd>
                <named-content content-type="order">Isopoda</named-content>
              </kwd><kwd>
                <named-content content-type="family">Agnaridae</named-content>
              </kwd></kwd-group><mixed-citation publication-type="journal"><person-group><name><surname>Jiang</surname><given-names>Chao</given-names></name><name><surname>Zhong</surname><given-names>Jing</given-names></name><name><surname>Wang</surname><given-names>Zhidong</given-names></name><name><surname>Li</surname><given-names>Weichun</given-names></name><name><surname>Huang</surname><given-names>Luqi</given-names></name></person-group><article-title>﻿Taxonomic study on the genus <italic><tp:taxon-name><tp:taxon-name-part taxon-name-part-type="genus" reg="Mongoloniscus">Mongoloniscus</tp:taxon-name-part></tp:taxon-name></italic> Verhoeff, 1930 (<tp:taxon-name><tp:taxon-name-part taxon-name-part-type="order">Isopoda</tp:taxon-name-part></tp:taxon-name>, <tp:taxon-name><tp:taxon-name-part taxon-name-part-type="family">Agnaridae</tp:taxon-name-part></tp:taxon-name>) from China: morphological and phylogenetic analyses</article-title><source>Zookeys</source><day>23</day><month>05</month><year>2024</year><volume>1202</volume><fpage>229</fpage><lpage>253</lpage><pub-id pub-id-type="doi">10.3897/zookeys.1202.113560</pub-id></mixed-citation></tp:treatment-meta><tp:nomenclature><label>﻿</label><tp:taxon-name>
              <object-id xmlns:xlink="http://www.w3.org/1999/xlink" content-type="arpha" xlink:type="simple">DE08F3D0-5CA7-51EF-971B-47B536CD5D0F</object-id>
              <tp:taxon-name-part taxon-name-part-type="genus" reg="Lucasioides">Lucasioides</tp:taxon-name-part>
              <tp:taxon-name-part taxon-name-part-type="species" reg="vannamei">vannamei</tp:taxon-name-part>
            </tp:taxon-name><tp:taxon-authority>(Arcangeli, 1927)</tp:taxon-authority><tp:taxon-status xmlns:xlink="http://www.w3.org/1999/xlink" xlink:type="simple">comb. nov.</tp:taxon-status><tp:nomenclature-citation-list><tp:nomenclature-citation><tp:taxon-name>
                  <tp:taxon-name-part taxon-name-part-type="genus" reg="Porcellio"/>
                </tp:taxon-name><comment><tp:taxon-name><tp:taxon-name-part taxon-name-part-type="genus" reg="Porcellio">Porcellio</tp:taxon-name-part></tp:taxon-name> (<tp:taxon-name><tp:taxon-name-part taxon-name-part-type="genus" reg="Porcellio"/><tp:taxon-name-part taxon-name-part-type="subgenus" reg="Nagara">Nagara</tp:taxon-name-part></tp:taxon-name>) Van Namei Arcangeli, 1927: 243. </comment></tp:nomenclature-citation><tp:nomenclature-citation><tp:taxon-name><tp:taxon-name-part taxon-name-part-type="genus" reg="Porcellio">Porcellio</tp:taxon-name-part> (<tp:taxon-name-part taxon-name-part-type="subgenus" reg="Nagara">Nagara</tp:taxon-name-part>) <tp:taxon-name-part taxon-name-part-type="species" reg="sundaicus">sundaicus</tp:taxon-name-part></tp:taxon-name><comment>: Arcangeli 1927: 248, fig 15.</comment></tp:nomenclature-citation><tp:nomenclature-citation><tp:taxon-name>
                  <tp:taxon-name-part taxon-name-part-type="genus" reg="Nagara"/>
                </tp:taxon-name><comment><tp:taxon-name><tp:taxon-name-part taxon-name-part-type="genus" reg="Nagara">Nagara</tp:taxon-name-part></tp:taxon-name> (<tp:taxon-name><tp:taxon-name-part taxon-name-part-type="genus" reg="Nagara"/><tp:taxon-name-part taxon-name-part-type="subgenus" reg="Nagara">Nagara</tp:taxon-name-part></tp:taxon-name>) Van Namei: Arcangeli 1952: 302. </comment></tp:nomenclature-citation><tp:nomenclature-citation><tp:taxon-name><tp:taxon-name-part taxon-name-part-type="genus" reg="Protracheoniscus">Protracheoniscus</tp:taxon-name-part> (<tp:taxon-name-part taxon-name-part-type="subgenus" reg="Mongoloniscus">Mongoloniscus</tp:taxon-name-part>) <tp:taxon-name-part taxon-name-part-type="species" reg="nipponicus">nipponicus</tp:taxon-name-part></tp:taxon-name><comment>Arcangeli, 1952: 299.</comment></tp:nomenclature-citation><tp:nomenclature-citation><tp:taxon-name>
                  <tp:taxon-name-part taxon-name-part-type="genus" reg="Mongoloniscus">Mongoloniscus</tp:taxon-name-part>
                  <tp:taxon-name-part taxon-name-part-type="species" reg="nipponicus">nipponicus</tp:taxon-name-part>
                </tp:taxon-name><comment>: <xref ref-type="bibr" rid="B18">Kwon 1993</xref>: 150, figs 14, 15.</comment></tp:nomenclature-citation><tp:nomenclature-citation><tp:taxon-name>
                  <tp:taxon-name-part taxon-name-part-type="genus" reg="Mongoloniscus">Mongoloniscus</tp:taxon-name-part>
                  <tp:taxon-name-part taxon-name-part-type="species" reg="vannamei">vannamei</tp:taxon-name-part>
                </tp:taxon-name><comment>: Kwon 1995: 527.</comment></tp:nomenclature-citation></tp:nomenclature-citation-list></tp:nomenclature><tp:treatment-sec sec-type="material" id="SECID0EOJAI"><title>Examined material.</title><p><bold>China</bold>: 1 spm (20230214007), <bold>Anhui province</bold>, Fuyang, Yingquan District, Wuming Service Area (<named-content xmlns:xlink="http://www.w3.org/1999/xlink" content-type="dwc:verbatimCoordinates" xlink:type="simple"><named-content content-type="geo-json" specific-use="{&#34;type&#34;:&#34;Point&#34;,&#34;coordinates&#34;:[115.893500,33.045800]}" id="NCID0E2JAI" xlink:type="simple">33.0458°N, 115.8935°E</named-content></named-content>), 14.ii.2023, coll. Chao Jiang; 50 spms (20230215013–20230215023), Bozhou, Bozhou Cultural Park (<named-content xmlns:xlink="http://www.w3.org/1999/xlink" content-type="dwc:verbatimCoordinates" xlink:type="simple"><named-content content-type="geo-json" specific-use="{&#34;type&#34;:&#34;Point&#34;,&#34;coordinates&#34;:[115.761600,33.828600]}" id="NCID0EDKAI" xlink:type="simple">33.8286°N, 115.7616°E</named-content></named-content>), 15.ii.2023, coll. Chao Jiang; 10 spms (20230218001–20230218008), <bold>Jiangxi Province</bold>, Dexing, Raoshoukun Park (<named-content xmlns:xlink="http://www.w3.org/1999/xlink" content-type="dwc:verbatimCoordinates" xlink:type="simple"><named-content content-type="geo-json" specific-use="{&#34;type&#34;:&#34;Point&#34;,&#34;coordinates&#34;:[117.560800,28.955800]}" id="NCID0ENKAI" xlink:type="simple">28.9558°N, 117.5608°E</named-content></named-content>), 18.ii.2023, coll. Chao Jiang; 11 spms (20230219001–20230219008), Dexing Railway Station (<named-content xmlns:xlink="http://www.w3.org/1999/xlink" content-type="dwc:verbatimCoordinates" xlink:type="simple"><named-content content-type="geo-json" specific-use="{&#34;type&#34;:&#34;Point&#34;,&#34;coordinates&#34;:[117.854400,28.958700]}" id="NCID0EVKAI" xlink:type="simple">28.9587°N, 117.8544°E</named-content></named-content>), 19.ii.2023, coll. Chao Jiang; 15 spms (20230214001–20230214008), Jiujiang, Saiyang Town, near Lushan cable-way Station (<named-content xmlns:xlink="http://www.w3.org/1999/xlink" content-type="dwc:verbatimCoordinates" xlink:type="simple"><named-content content-type="geo-json" specific-use="{&#34;type&#34;:&#34;Point&#34;,&#34;coordinates&#34;:[115.951200,29.292600]}" id="NCID0E4KAI" xlink:type="simple">29.2926°N, 115.9512°E</named-content></named-content>), 16.ii.2023, coll. Chao Jiang; 32 spms (20230216019–20230216033), Chaisang district, Zhonghuaxianmu Park (<named-content xmlns:xlink="http://www.w3.org/1999/xlink" content-type="dwc:verbatimCoordinates" xlink:type="simple"><named-content content-type="geo-json" specific-use="{&#34;type&#34;:&#34;Point&#34;,&#34;coordinates&#34;:[115.900200,29.614400]}" id="NCID0EFLAI" xlink:type="simple">29.6144°N, 115.9002°E</named-content></named-content>), 16.ii.2023, coll. Chao Jiang; 9 spms (202302180039, -40), Leping, Hongyan Town, Hongyanxianjing Scenic Area (<named-content xmlns:xlink="http://www.w3.org/1999/xlink" content-type="dwc:verbatimCoordinates" xlink:type="simple"><named-content content-type="geo-json" specific-use="{&#34;type&#34;:&#34;Point&#34;,&#34;coordinates&#34;:[117.473800,29.044200]}" id="NCID0ENLAI" xlink:type="simple">29.0442°N, 117.4738°E</named-content></named-content>), 18.ii.2023, coll. Chao Jiang; 19 spms (20230218048–20230218054, -56, -57), Gaojia Town (<named-content xmlns:xlink="http://www.w3.org/1999/xlink" content-type="dwc:verbatimCoordinates" xlink:type="simple"><named-content content-type="geo-json" specific-use="{&#34;type&#34;:&#34;Point&#34;,&#34;coordinates&#34;:[117.442500,28.994900]}" id="NCID0EVLAI" xlink:type="simple">28.9949°N, 117.4425°E</named-content></named-content>), 18.ii.2023, coll. Chao Jiang; 12 spms (20210409088–20210409090), <bold>Hubei Province</bold>, Jingshan County, Kongshandong Scenic Area (<named-content xmlns:xlink="http://www.w3.org/1999/xlink" content-type="dwc:verbatimCoordinates" xlink:type="simple"><named-content content-type="geo-json" specific-use="{&#34;type&#34;:&#34;Point&#34;,&#34;coordinates&#34;:[113.041500,30.972800]}" id="NCID0E6LAI" xlink:type="simple">30.9728°N, 113.0415°E</named-content></named-content>), 100 m asl., coll. Zhidong Wang &amp; Tianyun Chen; 3 spms (20210410034), Huzhuashan National Forestry Park (<named-content xmlns:xlink="http://www.w3.org/1999/xlink" content-type="dwc:verbatimCoordinates" xlink:type="simple"><named-content content-type="geo-json" specific-use="{&#34;type&#34;:&#34;Point&#34;,&#34;coordinates&#34;:[112.900900,31.076500]}" id="NCID0EHMAI" xlink:type="simple">31.0765°N, 112.9009°E</named-content></named-content>), 200 m asl., coll. Zhidong Wang &amp; Tianyun Chen. 2 spms (20210508051, -52), <bold>Zhejiang Province</bold>, Pan’an County, Dapanshan Medicinal Plant Garden (<named-content xmlns:xlink="http://www.w3.org/1999/xlink" content-type="dwc:verbatimCoordinates" xlink:type="simple"><named-content content-type="geo-json" specific-use="{&#34;type&#34;:&#34;Point&#34;,&#34;coordinates&#34;:[120.553600,28.982700]}" id="NCID0ERMAI" xlink:type="simple">28.9827°N, 120.5536°E</named-content></named-content>), 680 m asl., coll. Chao Jiang.</p></tp:treatment-sec><tp:treatment-sec sec-type="remarks" id="SECID0EWMAI"><title>Remarks.</title><p><italic><tp:taxon-name><tp:taxon-name-part taxon-name-part-type="genus" reg="Mongoloniscus">Mongoloniscus</tp:taxon-name-part><tp:taxon-name-part taxon-name-part-type="species" reg="vannamei">vannamei</tp:taxon-name-part></tp:taxon-name></italic> distinctly differs from all other <italic><tp:taxon-name><tp:taxon-name-part taxon-name-part-type="genus" reg="Mongoloniscus">Mongoloniscus</tp:taxon-name-part></tp:taxon-name></italic> species by the noduli laterales on pereonites 2–4 and 7 which are much farther from the lateral margins than those on pereonites 1, 5, and 6. We recognized this species based on the diagnostic characters among the similar genera <italic><tp:taxon-name><tp:taxon-name-part taxon-name-part-type="genus" reg="Mongoloniscus">Mongoloniscus</tp:taxon-name-part></tp:taxon-name></italic>, <italic><tp:taxon-name><tp:taxon-name-part taxon-name-part-type="genus" reg="Lucasioides">Lucasioides</tp:taxon-name-part></tp:taxon-name></italic>, <italic><tp:taxon-name><tp:taxon-name-part taxon-name-part-type="genus" reg="Agnara">Agnara</tp:taxon-name-part></tp:taxon-name></italic>, <italic><tp:taxon-name><tp:taxon-name-part taxon-name-part-type="genus" reg="Koreoniscus">Koreoniscus</tp:taxon-name-part></tp:taxon-name></italic> and <italic><tp:taxon-name><tp:taxon-name-part taxon-name-part-type="genus" reg="Protracheoniscus">Protracheoniscus</tp:taxon-name-part></tp:taxon-name></italic> (<xref ref-type="bibr" rid="B18">Kwon 1993</xref>), and found that all the traits of <italic><tp:taxon-name><tp:taxon-name-part taxon-name-part-type="genus" reg="Mongoloniscus">M.</tp:taxon-name-part><tp:taxon-name-part taxon-name-part-type="species" reg="vannamei">vannamei</tp:taxon-name-part></tp:taxon-name></italic> match the generic characters of <italic><tp:taxon-name><tp:taxon-name-part taxon-name-part-type="genus" reg="Lucasioides">Lucasioides</tp:taxon-name-part></tp:taxon-name></italic>, except for its epimeron of pereonite 1 was not bent outwards. Furthermore, <italic><tp:taxon-name><tp:taxon-name-part taxon-name-part-type="genus" reg="Mongoloniscus">M.</tp:taxon-name-part><tp:taxon-name-part taxon-name-part-type="species" reg="vannamei">vannamei</tp:taxon-name-part></tp:taxon-name></italic>, <italic><tp:taxon-name><tp:taxon-name-part taxon-name-part-type="genus" reg="Lucasioides">L.</tp:taxon-name-part><tp:taxon-name-part taxon-name-part-type="species" reg="gigliotosi">gigliotosi</tp:taxon-name-part></tp:taxon-name></italic> and <italic><tp:taxon-name><tp:taxon-name-part taxon-name-part-type="genus" reg="Lucasioides">L.</tp:taxon-name-part><tp:taxon-name-part taxon-name-part-type="species" reg="isseli">isseli</tp:taxon-name-part></tp:taxon-name></italic> formed a clade with high support (<abbrev xmlns:xlink="http://www.w3.org/1999/xlink" xlink:title="posterior probability" id="ABBRID0EIQAI" xlink:type="simple">PP</abbrev> = 1.00, <abbrev xmlns:xlink="http://www.w3.org/1999/xlink" xlink:title="bootstrap support" id="ABBRID0EMQAI" xlink:type="simple">BS</abbrev> = 95%) according to the results of the phylogenetic analysis (Fig. <xref ref-type="fig" rid="F2">2</xref>). Thus, <italic><tp:taxon-name><tp:taxon-name-part taxon-name-part-type="genus" reg="Mongoloniscus">M.</tp:taxon-name-part><tp:taxon-name-part taxon-name-part-type="species" reg="vannamei">vannamei</tp:taxon-name-part></tp:taxon-name></italic> must be transferred to <italic><tp:taxon-name><tp:taxon-name-part taxon-name-part-type="genus" reg="Lucasioides">Lucasioides</tp:taxon-name-part></tp:taxon-name></italic>. For species descriptions and illustrations, see <xref ref-type="bibr" rid="B18">Kwon (1993)</xref>.</p></tp:treatment-sec><tp:treatment-sec sec-type="distribution" id="SECID0EKRAI"><title>Distribution.</title><p>China (Anhui, Hubei, Hunan, Jiangxi, Zhejiang), Japan, Korea.</p></tp:treatment-sec><tp:treatment-sec><!--Section generated to contain objects referenced in tp:taxon-treatment.--><fig id="F2" position="float" orientation="portrait"><object-id xmlns:xlink="http://www.w3.org/1999/xlink" content-type="doi" xlink:type="simple">10.3897/zookeys.1202.113560.figure2</object-id><object-id xmlns:xlink="http://www.w3.org/1999/xlink" content-type="arpha" xlink:type="simple">B0A3E48C-8D34-5CF9-AE66-4BAE33B89A55</object-id><label>Figure 2.</label><caption><p>Maximum likelihood phylogenetic tree based on combined <abbrev xmlns:xlink="http://www.w3.org/1999/xlink" xlink:title="cytochrome c oxidase subunit I" id="ABBRID0E2NAE" xlink:type="simple">COI</abbrev> and 28S data for <italic><tp:taxon-name><tp:taxon-name-part taxon-name-part-type="genus" reg="Mongoloniscus">Mongoloniscus</tp:taxon-name-part></tp:taxon-name></italic>. Values above the branches represent the posterior probability (<abbrev xmlns:xlink="http://www.w3.org/1999/xlink" xlink:title="posterior probability" id="ABBRID0EGOAE" xlink:type="simple">PP</abbrev>) and bootstrap support (<abbrev xmlns:xlink="http://www.w3.org/1999/xlink" xlink:title="bootstrap support" id="ABBRID0EKOAE" xlink:type="simple">BS</abbrev>), <abbrev xmlns:xlink="http://www.w3.org/1999/xlink" xlink:title="bootstrap support" id="ABBRID0EOOAE" xlink:type="simple">BS</abbrev> &lt; 70% or <abbrev xmlns:xlink="http://www.w3.org/1999/xlink" xlink:title="posterior probability" id="ABBRID0ESOAE" xlink:type="simple">PP</abbrev> &lt; 0.9 are indicated as hyphens.</p></caption><graphic xmlns:xlink="http://www.w3.org/1999/xlink" xlink:href="zookeys-1202-229_article-113560__-g002.jpg" position="float" orientation="portrait" xlink:type="simple" id="oo_1054575.jpg"><uri content-type="original_file" xlink:type="simple">https://binary.pensoft.net/fig/1054575</uri></graphic></fig></tp:treatment-sec><ref-list><ref id="B18"><mixed-citation xmlns:xlink="http://www.w3.org/1999/xlink" xlink:type="simple"><person-group><name name-style="western"><surname>Kwon</surname><given-names>DH</given-names></name></person-group> (<year>1993</year>) <article-title>Terrestrial <tp:taxon-name><tp:taxon-name-part taxon-name-part-type="order">Isopoda</tp:taxon-name-part></tp:taxon-name> (<tp:taxon-name><tp:taxon-name-part taxon-name-part-type="subphylum">Crustacea</tp:taxon-name-part></tp:taxon-name>) from Korea.</article-title><source>Tongmul Hakhoe Chi</source><volume>36</volume>: <fpage>133</fpage>–<lpage>158</lpage>.</mixed-citation></ref></ref-list></tp:taxon-treatment>
